# Supplementary material for: Differential Targeting of Gr-MDSCs, T Cells and Prostate Cancer Cells by Dactolisib and Dasatinib
Source: Int J Mol Sci. 2020 Mar 27;21(7):2337. doi: 10.3390/ijms21072337 (PMC7178187; doi:10.3390/ijms21072337)
Supplement: Supplementary file 1 [file ijms-21-02337-s001.zip]

Archive with 3 entries (2 files):
- ijms-752837-Supplementary Materials/
- ijms-752837-Supplementary Materials/ijms-752837-Supplementary Materials.docx
- ijms-752837-Supplementary Materials/Supplementary Tables.xlsx
