# Supplementary material for: Differential Targeting of Gr-MDSCs, T Cells and Prostate Cancer Cells by Dactolisib and Dasatinib
Source: Int J Mol Sci. 2020 Mar 27;21(7):2337. doi: 10.3390/ijms21072337 (PMC7178187; doi:10.3390/ijms21072337)
Supplement: Supplementary file 1 [file ijms-21-02337-s001.zip › ijms-752837-Supplementary Materials/Supplementary Tables.xlsx]

## Sheet: List
List of Supplementary Tables (Excel spreadsheets):
Supplementary Table S1. RPPA data normalized in linear values, generated by the RPPA Core Facility
Supplementary Table S2. Differential RPPA protein levels between MDSC and T cells (unpaired student t test)
Supplementary Table S3. Differential RPPA protein levels between MDSC and PCa cells (unpaired student t test)
Supplementary Table S4. Differential RPPA protein levels between PCa cells and T cells (unpaired student t test)
Supplementary Table S5. Microarray gene expression fold changes and P values of Dactolisib vs. control treated MDSCs
Supplementary Table S6. Microarray gene expression fold changes and P values of Dasatinib vs. control treated MDSCs
Supplementary Table S7. GO term over-representation enrichment result of downregulated gene in Dactolisib treated MDSCs based on microarry data
Supplementary Table S8. KEGG pathway enrichment result of downregulated gene in Dactolisib treated MDSCs based on microarry data
Supplementary Table S9. Reactome reactions enrichment result of downregulated gene in Dactolisib treated MDSCs based on microarry data

## Sheet: Table S1
Supplementary Table S1. RPPA data normalized in linear values, generated by the RPPA Core Facility
Cell Type	Treatment	Dose(µM)	Antibody Name	14-3-3-beta	14-3-3-epsilon	14-3-3-zeta	4E-BP1	4E-BP1_pS65	4E-BP1_pT37_T46	53BP1	A-Raf	ACC1	ACC_pS79	ACVRL1	ADAR1	Akt	Akt_pS473	Akt_pT308	AMPKa	AMPKa_pT172	Annexin-I	Annexin-VII	AR	ARHI	ARID1A	Atg3	Atg7	ATM	ATM_pS1981	ATP5A	ATR_pS428	Aurora-B	Axl	b-Actin	b-Catenin	b-Catenin_pT41_S45	B-Raf	B-Raf_pS445	B7-H3	B7-H4	Bad_pS112	Bak	BAP1	Bax	Bcl-xL	Bcl2	Bcl2A1	Beclin	Bid
			Gene Name	YWHAB	YWHAE	YWHAZ	EIF4EBP1	EIF4EBP1	EIF4EBP1	TP53BP1	ARAF	ACACA	ACACA	ACVRL1	ADAR	AKT1	AKT1	AKT1	PRKAA1	PRKAA1	ANXA1	ANXA7	AR	DIRAS3	ARID1A	ATG3	ATG7	ATM	ATM	ATP5A	ATR	AIM1	AXL	ACTB	CTNNB1	CTNNB1	BRAF	BRAF	CD276	VTCN1	BAD	BAK1	BAP1	BAX	BCL2L1	BCL2	BCL2A1	BECN1	BID
Gr-MDSC	Untreated			0.971263	1.37055	1.01204	0.838472	0.986727	1.04195	1.06021	0.71093	0.800537	0.862716	0.908889	1.16988	0.696379	0.919042	1.31702	1.20403	0.820144	1.48971	1.33144	0.540372	0.9985	1.03907	1.03165	0.976629	0.801183	0.957985	1.54559	0.862646	0.936165	0.955357	1.07919	1.05175	0.797662	1.01202	0.925739	1.28805	1.02576	1.03963	1.04063	1.38353	0.545139	1.05181	1.36537	1.0982	1.09261	1.03491
Gr-MDSC	DMSO	0		1.04654	1.32616	1.06051	0.647915	0.885659	1.07463	1.1296	0.742417	0.891848	0.899215	0.95251	1.20502	0.842968	0.971701	1.04108	0.944254	0.918458	1.49365	1.37116	0.573598	1.0416	1.1296	0.987109	1.13505	0.870985	0.931801	1.30171	0.890787	1.06268	1.03859	1.12307	0.937474	0.698211	1.1059	1.04449	0.885658	1.06042	0.874701	1.05594	1.40322	0.538453	1.02795	1.3879	0.964218	1.0817	0.986017
Gr-MDSC	Dactolisib	0.1		0.958467	1.23657	0.863757	1.03496	0.93507	0.340809	1.39299	0.717584	0.865752	1.04461	0.981168	1.12698	1.66024	1.05251	1.26516	0.947719	0.905053	1.31415	1.22214	0.570703	0.978252	1.32514	0.809316	1.18226	0.777075	1.00064	1.35799	0.920646	1.00941	1.03756	1.33122	1.58598	0.891652	0.979225	0.92073	1.23964	1.02631	0.991707	0.995643	1.29068	0.555786	0.869288	1.15068	0.883006	0.940063	1.02196
Gr-MDSC	Dactolisib	1		1.00683	1.28513	0.91362	0.943938	0.941186	0.23611	1.00363	0.771917	0.837071	0.909083	1.00246	1.11779	1.55988	0.863335	1.05944	0.889981	0.935203	1.53021	1.32572	0.59254	1.02298	1.00363	0.876028	1.17485	0.773851	1.04621	1.43911	0.971676	0.977124	0.922766	1.35702	1.34272	0.99538	1.01606	0.995591	0.985319	1.00307	1.04141	0.960019	1.28771	0.56293	0.967405	1.27149	0.901924	0.961264	1.03178
Gr-MDSC	Dasatinib	0.001		0.820683	1.18399	0.853081	0.769022	1.22598	1.07799	2.49426	0.728409	0.764718	0.895393	0.823184	1.04288	1.16336	1.33745	1.4007	0.737308	0.806255	1.58053	1.16802	0.68565	1.06182	2.31869	1.02484	0.84152	0.793743	0.885905	1.19527	0.692091	0.837368	1.60334	0.84589	1.15191	0.917235	0.810736	0.836152	1.79028	0.87174	0.910704	1.12075	1.1213	0.742791	0.898657	1.15414	0.91654	0.786086	1.13353
Gr-MDSC	Dasatinib	0.01		0.996865	1.24528	1.01807	0.599114	0.855374	1.11229	1.00804	0.70624	0.880064	0.926024	1.04729	1.10188	1.29004	1.01274	0.976971	0.821393	0.920246	1.45423	1.27417	0.581948	1.02706	1.00804	0.779743	1.19393	0.777257	0.996266	1.09857	1	0.910519	0.926828	1.30892	0.861802	1.16392	1.00369	1.00753	1.03752	1.0416	0.782382	0.979732	1.23188	0.689552	0.975998	1.19208	0.888884	0.970247	1.00706
Gr-MDSC	Untreated			1.0037	1.23671	1.05492	0.791131	0.872285	1.05035	1.05327	0.688773	0.837995	0.812714	1.01683	1.06654	0.629063	0.906043	1.03669	0.924762	0.736974	1.24244	1.17546	0.590721	0.967192	1.05327	0.991492	1.02624	0.812132	1.02678	1.22976	0.774839	0.839735	0.968414	0.948287	0.8355	1.1106	1.01992	0.99273	1.01068	1.03783	1.04285	1.01862	1.21273	0.557252	1.04057	1.21648	1.1788	1.10733	0.982696
Gr-MDSC	DMSO	0		1.00428	1.30802	1.05358	0.665972	0.878654	1.09107	1.10594	0.711228	0.960481	0.883642	1.01768	1.16353	0.625305	0.951343	1.01434	0.831605	0.829484	1.36495	1.27869	0.59275	1.03509	1.10594	1.02139	1.1342	0.852737	1.07377	1.25158	0.922095	0.852585	1.01683	0.940621	0.915897	1.09572	1.07571	0.990455	0.963678	0.982706	1.04864	1.09505	1.30609	0.576078	1.07622	1.28151	0.847628	1.05645	1.0144
Gr-MDSC	Dactolisib	0.1		1.05508	1.30901	1.00242	1.10359	0.940375	0.238272	1.01192	0.716536	0.962195	0.936271	0.983052	1.16615	0.720189	0.870472	0.893807	0.843496	0.873331	1.53836	1.34197	0.621168	1.05804	1.01192	0.86752	1.17973	0.780248	1.08164	1.25242	1.0053	1.02013	0.930394	0.939357	0.996413	1.06664	1.01629	0.980429	0.999835	0.962949	1.02511	1.02392	1.2896	0.595077	1.02846	1.25943	0.858036	0.983056	0.993085
Gr-MDSC	Dactolisib	1		1.02974	1.18773	1.0694	1.06183	0.901666	0.255966	1.19189	0.753837	0.905051	0.906996	0.86736	1.09245	0.629054	1.02529	0.880988	0.876647	0.772271	1.22235	1.18917	0.599705	1.04435	1.19189	1.02351	1.14383	0.919016	1.05605	1.18327	1.0266	0.979721	1.09587	0.899234	0.995281	1.09877	1.01235	0.804409	0.923517	0.896802	1.11888	1.04191	1.1756	0.562902	1.01452	1.16588	0.964358	1.03249	1.05894
Gr-MDSC	Dasatinib	0.001		1.03644	1.26922	0.967353	0.659462	0.859608	1.08698	1.05491	0.714028	0.92791	0.908649	0.999574	1.13717	0.642927	0.964879	0.940802	0.823812	0.704693	1.53105	1.29452	0.553446	1.06928	1.05491	0.978949	1.19242	0.813396	0.983283	1.18919	0.802038	0.859594	0.969921	1.07848	1.04204	1.05285	0.993276	0.995677	1.04218	0.903721	1	0.98197	1.25148	0.734918	1.05954	1.22585	0.86971	1.07242	1.05491
Gr-MDSC	Dasatinib	0.01		1.11835	1.17749	1.07814	0.676231	0.871477	1.10693	1.16137	0.75804	0.907826	0.920972	0.996756	1.15088	0.628414	1.29653	1.03068	0.792208	0.704972	1.3239	1.22445	0.635922	1.05114	1.16137	0.994238	1.11439	0.895484	0.928848	1.08827	0.880543	0.908628	1.06781	0.902954	0.989404	0.84927	1.03591	0.923252	0.984852	0.850925	0.777165	0.968499	1.17482	0.587438	1.05606	1.17888	0.906611	1.19311	1.05858
Gr-MDSC-CM	Untreated			1.01484	1.15079	1.05196	0.696702	0.900401	1.13961	1.15171	0.751173	1.0043	0.963722	0.911281	1.05881	1.11855	0.990719	1.04409	0.958376	0.874202	1.02017	1.1588	0.584183	1.00378	1.15171	1.04842	1.11079	0.888032	0.957131	1.27119	0.789941	0.940724	1.05892	1.08057	0.923726	0.679823	1.09451	1.15981	1	1.02196	1.16717	1.07893	1.20074	0.557099	1.00795	1.21646	0.759314	1.02431	1.00824
Gr-MDSC-CM	DMSO	0		1.00359	1.15799	0.997468	0.681656	0.92214	1.06934	1.16204	0.805188	0.98342	0.963355	1.00872	1.13448	1.19549	0.999604	1.05165	0.903277	0.902657	1.13117	1.21733	0.617298	0.989913	1.16204	0.963518	1.15584	0.895996	0.839722	1.19834	0.867516	0.892826	1.06842	1.07695	0.969282	0.811625	1.08197	1.14834	0.897633	0.949225	1.15888	1.06537	1.18767	0.558597	0.993691	1.23938	0.835221	1.07712	0.971388
T cell	Untreated			0.978949	1.16071	1.64631	0.951146	1.0564	0.59069	1.36977	0.860659	1.13107	1.06341	0.949746	1.10557	0.49088	1.1783	0.823401	1.34561	1.11651	1.15726	1.23549	1.16045	1.03892	1.36977	1.00463	0.659744	1.17642	0.913281	1.31597	0.842053	0.910362	1.25941	0.913309	0.397979	0.645727	0.925655	0.631339	0.914317	0.818392	0.614179	1.01793	1.26332	1.14199	0.581552	1.2795	1.1217	0.96987	0.800575
T cell	DMSO	0		0.965069	1.15305	1.76251	0.923033	0.910158	0.475877	1.67912	0.953252	0.957395	1.2089	0.870785	1.18372	0.601666	1.44441	0.907915	0.972473	1.17372	1.17395	1.34747	1.20128	1.10302	1.67912	0.842796	0.622252	1.2947	0.874609	1.3652	0.983195	0.782728	1.54384	1.33031	0.487859	0.560125	0.882213	0.566706	0.895537	0.713617	0.523108	0.996407	1.31024	1.12663	0.592626	1.16718	0.900418	0.978046	0.84233
T cell	Dactolisib	0.01		0.998687	1.16634	1.64399	1.00694	1.01989	0.612862	1.27178	0.885662	1.03517	1.25533	1.01115	1.08596	0.455706	1.094	0.835419	0.968886	1.09337	1.25119	1.25762	1.23464	1.05617	1.27178	1.00356	0.527308	1.19432	1.01843	1.28098	0.996851	0.840569	1.16931	0.695737	0.369507	0.647053	1.01125	0.649256	0.846582	0.711155	0.568288	1.0419	1.25829	1.20942	0.715175	1.20632	0.78422	1.03099	0.782664
T cell	Dactolisib	0.1		0.9509	1.12199	1.4819	1.09332	0.895578	0.433019	1.06305	0.980831	1.11648	0.978995	0.870505	0.98595	0.380913	0.91445	0.796462	1.04759	1.14302	1.21701	1.12059	1.12044	0.981424	1.06305	1.0218	0.595304	1.34068	0.949617	1.15327	1.15954	0.857966	0.977399	0.719068	0.308862	0.665964	0.972628	0.654805	0.874294	0.829488	0.640691	0.997194	1.13233	1.18583	0.687666	1.10013	1.0362	0.898882	0.889503
T cell	Dasatinib	0.1		0.886599	1.16378	1.49165	0.963543	1.05035	0.536415	1.04926	1.01741	1.0146	1.00853	0.983468	1.03086	0.372212	0.874109	0.794694	0.967956	1.05234	1.26498	1.13259	1.12883	0.989244	1.01615	0.926955	0.554636	1.26061	0.898994	1.1446	0.910385	0.734802	0.934281	0.965574	0.295237	0.69691	1.00005	0.649617	0.918741	0.866276	0.652753	0.979183	1.17668	1.23602	0.706456	1.10105	0.926736	1.06351	0.942831
T cell	Dasatinib	1		0.960622	1.21005	1.50718	1.12052	0.975161	0.571135	0.973174	1.03607	0.955488	0.991908	1.0473	1.10043	0.348167	0.958647	0.774658	0.89208	0.950696	1.39747	1.19874	1.28325	1.06239	0.971661	0.909068	0.508267	0.930905	0.976736	1.05928	1.13419	1.02022	0.975065	0.941469	0.28231	0.905851	1.00947	0.597588	0.979387	0.870153	0.621783	0.980352	1.19481	1.24482	0.744798	1.15083	0.910984	0.903977	0.952669
T cell	Untreated			1.00817	1.20097	1.79409	1.18087	1.09364	0.652824	1.14476	1.11576	0.911413	1.03659	0.950395	1.03859	0.410193	0.984741	0.741227	1.21148	1.15399	1.11862	1.15614	1.0891	1.00701	1.14476	0.975464	0.434673	0.882673	1.05445	1.28066	0.81595	0.886469	1.05253	0.834761	0.332603	0.754376	1.0064	0.616328	0.998677	0.900357	0.630513	1.03235	1.19575	1.1739	0.775902	1.21061	0.9791	1.1749	0.841626
T cell	DMSO	0		1.03385	1.13659	1.70452	0.779352	0.947764	0.518028	1.15109	1.15637	1.20774	1.08701	1.06103	1.01309	0.412463	0.99019	0.709353	1.19886	1.23891	1.06911	1.12365	1.10979	1.00589	1.15109	1.0285	0.530052	0.984503	0.894268	1.10883	0.992802	0.903821	1.05835	0.766375	0.334444	0.862004	1.02432	0.655788	0.837347	0.824124	0.633999	1.09721	1.11285	1.11688	0.744487	1.0934	1.02303	1.13628	0.895897
T cell	Dactolisib	0.01		1.01343	1.13067	1.5912	1.13208	1.06591	0.659301	1.06397	1.12213	0.946655	0.985426	1.00686	1	0.381245	0.915246	0.706125	0.976065	1.05244	1.17403	1.12925	1.04024	0.981489	1.06397	1.00878	0.434947	0.890724	1.00229	1.15723	1.05322	0.85996	1.10054	0.77258	0.309131	1.00054	0.996059	0.624036	0.847708	0.966306	0.588632	1.03733	1.15994	1.15389	0.739488	1.12008	0.857077	1.06431	0.846535
T cell	Dactolisib	0.1		1.02897	1.0995	1.6579	1.15534	1.04593	0.456183	1.03227	1.13077	0.990985	0.964891	1.03347	1.01749	0.369885	0.887976	0.733069	0.918412	1.13031	1.12183	1.07581	1.0524	0.979555	1.03227	1.0824	0.546436	1.01501	1.02688	1.0831	0.922127	1.03063	0.972753	1.11209	0.29992	1.02298	0.971752	0.633092	0.901528	0.883898	0.591083	0.933515	1.08113	1.18715	0.736734	1.05304	0.844525	1.11037	0.913463
T cell	Dasatinib	0.1		0.976214	1.07031	1.3757	0.722716	0.901141	0.507071	1.05857	1.0419	1.34731	1.23915	0.942595	0.971845	0.445405	0.910598	0.769315	1.24007	1.10963	1.0757	1.01513	1.01568	0.969909	1.05857	1.08602	0.863204	1.5172	0.883415	0.998262	0.772167	0.804223	0.973282	1.15439	0.307561	0.782625	0.962346	0.662654	0.885837	0.859251	0.613104	0.998578	1.05238	1.10668	0.710773	0.988664	1.08531	1.05824	0.994947
T cell	Dasatinib	1		1.01245	1.03508	1.34874	0.699211	0.860097	0.451433	1.15976	0.846812	1.34128	1.08234	1.05963	1.01834	0.429007	0.997641	0.76306	0.913624	1.05001	1.07305	1.09205	1.13714	1.0131	1.15976	1.02485	0.892536	1.40357	1.0196	0.948199	1.02759	0.909855	1.06632	1.05499	0.33696	0.781026	1.02326	0.670927	0.960897	0.69916	0.699518	0.989072	1.04467	1.11658	0.706466	1.03373	1.12137	1.02032	0.972305
PCa cell	Untreated			0.893016	0.415449	0.527102	1.21476	2.17447	1.31999	5.47661	1.26197	1.56287	2.04678	0.829241	0.506497	1.91284	12.238	3.56104	0.937601	0.581921	0.203933	0.321816	1.18573	0.676141	12.4494	0.870823	0.531017	2.09899	1.02613	0.438157	1.15262	0.976625	1.47637	0.597542	3.7236	1.13658	0.834201	0.847671	1.43339	1.37546	1.30373	1.2046	0.362205	0.624854	0.772491	0.260865	0.663067	0.536393	1.41821
PCa cell	DMSO	0		0.879023	0.404025	0.530946	1.11679	2.21345	1.24528	5.66982	1.36098	1.58848	2.19586	0.870004	0.511795	1.89518	12.4443	3.62256	1.01178	0.551721	0.220686	0.310974	1.26887	0.611463	11.973	0.887428	0.537749	2.23142	1.0562	0.341972	1.19509	0.994008	1.44832	0.612388	3.64013	1.12965	0.880817	0.93093	1.27536	1.28648	1.32349	1.19593	0.326861	0.648519	0.786068	0.231493	0.829302	0.543521	1.49048
PCa cell	Dactolisib	0.01		0.842884	0.395709	0.472115	1.1997	2.25456	1.21116	5.82239	1.15416	1.3374	1.88088	0.863912	0.47518	1.89142	11.5349	3.51953	0.844611	0.644649	0.207234	0.312981	1.18979	0.557906	12.5032	0.798927	0.494048	2.31972	1.03189	0.419808	1.24981	1.01119	1.48832	0.609811	3.79008	1.18169	0.840693	0.769668	1.38457	1.38274	1.22485	1.23705	0.360362	0.590651	0.783825	0.22537	0.654351	0.507178	1.45549
PCa cell	Dactolisib	0.1		0.839762	0.387736	0.482813	1.30683	1.985	0.767612	6.32086	1.15157	1.24932	1.75965	0.902564	0.496353	1.81564	6.21529	2.40639	0.815041	0.671911	0.21887	0.322893	1.22876	0.597954	11.9595	0.797467	0.48985	2.22715	1.04751	0.360386	1.31745	1.02749	1.44161	0.622298	4.12469	1.18939	0.896242	0.773691	1.40824	1.29404	1.21531	1.16463	0.368135	0.630089	0.827764	0.22229	0.681443	0.518654	1.51393
PCa cell	Dasatinib	0.01		0.868917	0.404452	0.498568	1.10858	2.20953	1.19576	5.29337	1.22325	1.32284	1.85059	0.905012	0.536761	1.92483	11.7428	3.43163	0.786637	0.533247	0.261542	0.341136	1.16984	0.532895	8.936	0.865682	0.569808	2.2984	1.1007	0.404093	1.21102	1.05322	1.46519	0.643371	3.3072	1.21484	0.880848	0.829781	1.46376	1.38866	1.22381	1.21452	0.366644	0.681486	0.789201	0.205015	0.698633	0.506727	1.48366
PCa cell	Dasatinib	0.1		0.841412	0.381287	0.542887	1.08705	2.0113	1.09846	6.16301	1.32256	1.49657	2.04434	0.894448	0.479448	2.06809	12.7302	3.77846	0.932362	0.519014	0.21786	0.306892	1.30236	0.632865	13.5583	0.842065	0.515639	1.97461	1.05276	0.2853	1.18515	0.986333	1.31679	0.574785	4.15691	1.20427	0.868076	0.905918	1.31297	1.19663	1.22455	1.11199	0.295527	0.680697	0.795423	0.231337	0.780227	0.507487	1.45046
PCa cell	Untreated			0.938979	0.385149	0.50906	1.30183	2.29078	1.43726	4.77666	1.19447	1.83872	2.97043	0.804778	0.503421	2.15901	12.65	3.36508	0.989747	0.679319	0.208725	0.311395	1.26141	0.580026	12.6215	0.747904	0.509776	2.48335	1.02837	0.420753	1.0772	0.959859	1.31384	0.424412	3.51354	0.965399	0.872302	0.871455	1.35268	1.08364	1.27668	1.18429	0.35526	0.802215	0.812427	0.224633	0.684756	0.525176	1.46696
PCa cell	DMSO	0		0.924066	0.421426	0.447066	1.10749	2.18518	1.1349	4.42641	1.16248	1.60378	2.7367	0.885198	0.537002	1.85038	10.0324	2.65775	0.851757	0.624703	0.19123	0.308656	1.09463	0.662445	9.03327	0.802749	0.5676	2.70083	1.25965	0.416017	1.20986	1.00748	1.43422	0.585423	2.7708	1.03515	0.876819	0.823872	1.45657	1.12689	1.11343	1.2439	0.369955	0.77006	0.704079	0.21277	0.725593	0.530797	1.50388
PCa cell	Dactolisib	0.01		0.945704	0.363884	0.487325	1.3775	2.25813	1.28216	4.97966	1.13811	1.65473	2.51012	0.849604	0.45519	1.98741	11.2367	3.08259	0.920063	0.671729	0.210717	0.311345	1.2168	0.56725	12.1412	0.714479	0.488455	2.63976	1.031	0.430812	1.1617	0.978579	1.23004	0.42778	3.56688	0.987704	0.887237	0.803491	1.34218	1.11594	1.22177	1.24745	0.328027	0.742834	0.796286	0.222275	0.695462	0.522412	1.5099
PCa cell	Dactolisib	0.1		0.88203	0.387629	0.458446	1.47537	2.01877	0.811234	4.9653	1.08837	1.58837	2.43744	0.894559	0.491514	1.90448	7.06262	2.40372	0.884275	0.665729	0.207031	0.319615	1.18694	0.580355	11.1895	0.743428	0.503119	2.54099	1.0473	0.376588	1.23336	1.00711	1.3523	0.523983	3.43778	1.0985	0.902832	0.784797	1.39557	1.08641	1.2141	1.23156	0.356845	0.751262	0.709771	0.221194	0.686645	0.529462	1.5321
PCa cell	Dasatinib	0.01		0.896862	0.379036	0.475368	1.09712	2.10455	1.09852	4.77034	1.16382	1.50149	2.6312	0.843042	0.502919	2.05951	11.5098	2.95736	0.872897	0.623252	0.219634	0.309921	1.24267	0.540407	11.3374	0.710393	0.536448	2.51636	1.01895	0.31477	1.1523	0.99225	1.33104	0.415939	3.18133	1	0.903474	0.817652	1.36937	1.03268	1.15522	1.18965	0.330086	0.745284	0.721914	0.220335	0.687675	0.510238	1.5297
PCa cell	Dasatinib	0.1		0.850457	0.381402	0.496946	1.12179	1.91493	0.974992	4.79477	1.23739	1.52304	2.86754	0.863171	0.499574	2.13281	11.5804	2.98465	0.82046	0.629672	0.21795	0.286376	1.22199	0.564211	9.45696	0.774421	0.544948	2.47542	1.04597	0.288077	1.2561	0.992748	1.28515	0.504616	3.22142	1.00398	0.892873	0.881227	1.25216	1.04036	1.10814	1.17281	0.322994	0.800568	0.731623	0.208136	0.693009	0.521975	1.48419
PCa cell	Untreated			0.891653	0.400177	0.486479	1.12379	2.1913	1.3012	5.50011	1.19216	1.48122	1.72605	0.880665	0.439221	1.73727	11.3028	3.20251	0.870747	0.54331	0.192014	0.303369	1.18969	0.597685	11.6458	0.87024	0.528646	2.43653	1.08258	0.427501	1.1758	0.991995	1.50418	0.636114	3.79752	1.15617	0.830233	0.820163	1.50811	1.35445	1.22994	1.17645	0.361295	0.570698	0.724198	0.22968	0.75974	0.503838	1.48419
PCa cell	DMSO	0		0.851677	0.402669	0.47907	1	2.18867	1.22164	5.33262	1.23287	1.37697	1.73597	0.891321	0.538471	1.74867	10.5346	2.83464	0.878194	0.51344	0.205988	0.302616	1.21987	0.569814	10.73	0.855728	0.555454	2.35032	1.04145	0.326714	1.20297	0.984561	1.46955	0.660677	3.43758	1.16565	0.900972	0.858357	1.26531	1.27093	1.19203	1.27713	0.330774	0.544379	0.691874	0.216126	0.704298	0.532322	1.48299
PCa cell	Dactolisib	0.01		0.852341	0.393693	0.473697	1.17842	2.2177	1.2809	5.54094	1.15873	1.31311	1.5691	0.918523	0.497836	1.80992	11.4413	3.33168	0.844374	0.599885	0.206071	0.327655	1.23359	0.586141	11.0133	0.834635	0.488934	2.64815	1.08057	0.434733	1.30653	1.03982	1.48493	0.728989	3.57571	1.1932	0.86351	0.785417	1.46754	1.30162	1.19815	1.20936	0.332449	0.531546	0.728461	0.217347	0.691145	0.5167	1.51659
PCa cell	Dactolisib	0.1		0.850776	0.377714	0.489826	1.28015	1.79288	0.783485	5.69192	1.11983	1.21206	1.54209	0.964343	0.490436	1.62255	6.06824	2.16911	0.818022	0.608998	0.217118	0.305972	1.22922	0.569438	9.99205	0.803731	0.488179	2.27128	1.03207	0.343413	1.21884	1.01461	1.38879	0.656732	3.87029	1.18905	0.913755	0.738564	1.32904	1.33131	1.20301	1.22583	0.325594	0.553601	0.72715	0.218835	0.667496	0.536997	1.52587
PCa cell	Dasatinib	0.01		0.857632	0.386819	0.487565	0.968418	2.09471	0.94276	5.30373	1.16523	1.17382	1.59378	0.872379	0.499969	1.69494	10.9284	3.0589	0.809698	0.518581	0.227363	0.322408	1.23273	0.569797	10.7543	0.789478	0.498144	2.41834	1.06994	0.326096	1.25529	1.02228	1.45894	0.688423	3.46908	1.23757	0.865283	0.798711	1.4137	1.17157	1.16032	1.20646	0.331535	0.528528	0.729764	0.203243	0.750822	0.50269	1.55785
PCa cell	Dasatinib	0.1		0.815214	0.397915	0.51908	0.986225	1.77149	0.990141	5.14378	1.2631	1.40695	1.71734	0.86581	0.512061	1.86756	11.8095	2.96832	0.72581	0.484923	0.223863	0.289858	1.27628	0.574115	10.1183	0.821343	0.535096	2.06203	0.979511	0.302652	1.25095	1.0451	1.34873	0.719356	3.27483	1.11138	0.909204	0.899952	1.21359	1.15256	1.19415	1.15804	0.301377	0.562863	0.711585	0.196324	0.731602	0.520564	1.47186
[truncated: 251 more columns]

## Sheet: Table S2
Supplementary Table S2. Differential RPPA protein levels between MDSC and T cells (unpaired student t test)
antibody	foldchange(MDSC/T cell)	foldchange(T cell/MDSC)	AveExpr	t	p.value	adjust.p.value	stderr
P-Cadherin	16.5905	0.0602756	2.59219	5.25566	7.35341e-08	4.36792e-06	0.0923561
Connexin-43	3.4657	0.288542	0.679285	6.89143	1.16968e-05	0.000267227	0.0606134
Gys_pS641	3.14775	0.317688	0.750875	7.07123	2.54894e-07	1.08148e-05	0.0372079
b-Catenin	2.41856	0.413468	0.718652	6.42756	1.34419e-05	0.000285161	0.0465947
Stat3	2.30583	0.433684	0.73963	4.54205	0.00460276	0.0184708	0.104323
Claudin-7	2.05354	0.486964	0.83108	7.86259	1.09026e-07	5.39678e-06	0.0296515
PKC-b-II_pS660	1.95122	0.512501	0.835859	7.96486	9.78427e-06	0.000264175	0.0513787
Atg7	1.94024	0.515401	0.878547	5.02371	0.000265822	0.00201848	0.0582266
4E-BP1_pT37_T46	1.92691	0.518965	0.870438	3.81073	0.000317272	0.00229829	0.041675
UGT1A	1.89639	0.527319	1.4194	7.32758	1.85596e-08	1.37805e-06	0.0321103
Cox2	1.80396	0.554336	0.873	3.37771	0.0004701	0.00310266	0.0351303
GSK-3a-b_pS21_S9	1.7873	0.559503	0.781025	7.64873	0.000920392	0.00515767	0.079922
Akt	1.77797	0.562439	0.702296	6.70461	0.0134055	0.042811	0.111848
Bad_pS112	1.75753	0.568979	0.873366	7.62008	2.5451e-05	0.000419941	0.0505976
E-Cadherin	1.7568	0.569218	0.853858	6.78655	0.000236104	0.00191275	0.0631456
B-Raf_pS445	1.68992	0.591745	0.873172	7.02738	2.07383e-05	0.00036231	0.0425735
mTOR	1.63039	0.613352	0.832151	7.99098	0.00149159	0.00764419	0.0805046
Fibronectin	1.62227	0.616419	1.05088	5.59803	0.0628154	0.132313	0.205551
VEGFR-2	1.59098	0.628545	0.767914	7.33206	8.61313e-05	0.00106588	0.0431234
p44-42-MAPK	1.58028	0.6328	0.767981	7.04991	0.0579312	0.127672	0.146159
LC3A-B	1.5787	0.633435	0.798704	7.94406	1.08499e-05	0.000267227	0.0352259
p38-MAPK	1.54756	0.646178	0.8967	7.97409	0.0435153	0.102105	0.154221
MCT4	1.54007	0.649322	1.3646	7.78852	0.000141233	0.00132612	0.0806638
Bcl-xL	1.5335	0.652102	0.889275	3.35549	0.00425474	0.0175508	0.0518904
TSC1	1.42158	0.703441	0.870325	6.06319	0.0014928	0.00764419	0.0534466
FAK	1.40806	0.710197	0.843332	5.7581	0.000271849	0.00201848	0.0351033
GPBB	1.39761	0.715507	0.896146	5.03088	0.000128062	0.00126782	0.0272962
Myosin-11	1.39037	0.719234	1.14843	5.96851	0.000800378	0.00457139	0.058211
Akt_pT308	1.36289	0.733734	0.968676	7.67637	0.00231954	0.0104379	0.0646346
eEF2	1.36139	0.734542	0.845039	5.94389	0.000147346	0.00132612	0.0293402
p16INK4a	1.36076	0.734881	0.818524	5.84227	0.0333709	0.0861841	0.0876582
PRAS40_pT246	1.33326	0.750041	0.948306	3.63762	0.00528727	0.0206621	0.0440303
FRA-1	1.32865	0.752644	0.884339	5.9618	0.0158286	0.0494851	0.0727592
COG3	1.32779	0.753132	0.888871	7.96129	0.000642879	0.00397781	0.0449395
Coup-TFII	1.31962	0.757794	1.03758	5.44519	0.221069	0.329937	0.201393
PR	1.31212	0.762123	0.936165	5.0261	0.000538667	0.00347792	0.0315121
Stat3_pY705	1.29582	0.771714	0.860277	7.06625	0.00796089	0.0281474	0.0590843
FoxO3a	1.284	0.778817	0.943432	5.00103	0.00163004	0.0080687	0.0371163
Glutamate-D1-2	1.28209	0.779975	0.762746	7.27772	0.0491127	0.113073	0.0780265
JNK2	1.27219	0.786047	0.914726	5.85062	0.00382305	0.0159922	0.0462409
p53	1.26808	0.788594	0.885835	7.64757	0.00909762	0.0307045	0.059009
Rictor_pT1135	1.26491	0.790569	0.837505	7.98193	6.57939e-06	0.000195408	0.0184618
IRF-1	1.25767	0.795124	1.00082	4.1512	0.00583731	0.0219453	0.0428599
VHL-EPPK1	1.24992	0.800051	1.34111	6.32295	0.124344	0.230814	0.164536
B7-H4	1.24426	0.803688	0.933439	4.11788	0.00825113	0.0284952	0.0417264
b-Catenin_pT41_S45	1.22684	0.815103	0.801587	7.95009	0.155437	0.270752	0.101983
p70-S6K_pT389	1.22485	0.816423	0.915959	7.7273	0.0380693	0.0934428	0.0726574
p90RSK_pT573	1.2204	0.819401	0.902126	5.69981	0.0440519	0.102214	0.0681989
Smad4	1.22034	0.819446	1.28531	7.86275	0.000732505	0.00433548	0.0468157
Tyro3	1.21691	0.821753	0.903748	7.02328	0.000245433	0.00191826	0.0254413
Elk1_pS383	1.21187	0.82517	0.906574	6.90841	0.0395758	0.0963443	0.0673179
FoxO3a_pS318_S321	1.2077	0.828022	0.935568	7.76903	0.00956332	0.0319135	0.0505908
IGFRb	1.19914	0.83393	0.975339	6.70897	0.0036965	0.0156837	0.0398592
Smad1	1.19316	0.838109	0.929551	6.30086	2.00412e-05	0.00036231	0.0141944
Bid	1.18282	0.845439	0.937807	4.48819	0.00134214	0.00724756	0.0218041
Pdcd-1L1	1.1815	0.846382	0.922071	7.77421	0.174489	0.280125	0.100986
S6_pS240_S244	1.18113	0.846647	0.942683	7.97633	0.257403	0.376595	0.126266
EMA	1.18061	0.847018	1.35248	7.701	0.026176	0.0733422	0.0802855
ERCC5	1.17389	0.851869	1.24618	5.46281	0.00709494	0.0256975	0.0468748
TIGAR	1.16934	0.855181	0.969276	4.45574	0.0345372	0.0869283	0.0495426
Myt1	1.16629	0.857422	0.960126	4.37753	0.028725	0.0775576	0.0452559
HSP27_pS82	1.16426	0.858914	0.923172	6.96161	0.026101	0.0733422	0.0490331
SHP-2_pY542	1.15815	0.863445	0.947604	3.72291	0.478361	0.604566	0.173928
PRAS40	1.14777	0.871253	1.24455	7.17207	0.0588451	0.127672	0.0752877
HSP70	1.14696	0.871873	0.959206	7.98513	0.0215466	0.0639935	0.0454653
PKM2	1.14555	0.872946	0.998584	3.18699	0.148735	0.264516	0.0704787
IGFBP2	1.14292	0.874948	0.988323	7.9717	0.0235198	0.0674007	0.0465752
Annexin-I	1.14217	0.875528	1.2261	5.83356	0.100452	0.193729	0.0823711
Smac	1.14077	0.876602	1.28275	5.91322	0.0712013	0.14584	0.0758422
Src	1.13823	0.878557	0.92017	6.09364	0.035638	0.0889454	0.0437069
PLC-gamma2_pY759	1.13742	0.879181	0.876007	5.83318	0.143693	0.258647	0.0658644
Syk	1.12917	0.885608	1.29652	7.69507	0.160439	0.270752	0.100059
CD49b	1.1271	0.887233	1.1265	7.89272	0.070736	0.14584	0.0637209
CD31	1.12619	0.887953	1.25768	6.30563	0.0536635	0.120743	0.0623063
Hif-1-alpha	1.12563	0.888388	1.31919	7.20371	0.11365	0.216372	0.0856123
HIAP	1.12514	0.888782	0.919736	4.31315	0.0236016	0.0674007	0.0312296
XPF	1.12085	0.892178	1.27331	6.30753	0.102614	0.196621	0.0751943
CD29	1.11964	0.893147	1.27019	7.46452	0.027018	0.0742994	0.0516728
MEK2	1.11626	0.895852	0.904437	5.55349	0.00608532	0.0225917	0.0228626
EGFR	1.11537	0.896563	0.929363	3.23529	0.133752	0.243932	0.050347
Sox2	1.11287	0.89858	0.907663	6.92669	0.131791	0.243117	0.0561659
Transglutaminase	1.11283	0.898608	1.06483	4.47823	0.0102286	0.0333835	0.0264206
c-Myc	1.11075	0.900292	0.881729	6.10352	0.369809	0.491096	0.0945923
PI3K-p85	1.10994	0.900951	0.902614	3.82977	0.422688	0.543456	0.103821
B-Raf	1.10979	0.901072	1.02286	4.40106	0.0424155	0.102105	0.0372316
MSH2	1.10792	0.902593	1.25339	6.44511	0.0606011	0.129486	0.0559456
B7-H3	1.10549	0.90458	0.969157	7.39784	0.201346	0.309433	0.0685599
eIF4E	1.10416	0.905668	1.0086	7.40243	0.196522	0.307195	0.0696649
PKA-a	1.10383	0.90594	0.885649	4.19873	0.531251	0.657423	0.127001
FoxM1	1.10287	0.906729	0.968903	6.19496	0.043661	0.102105	0.0371516
CD26	1.10125	0.908059	0.963377	6.47804	0.0293596	0.0785567	0.033024
Chk1	1.09888	0.910015	0.973845	7.99606	0.0871719	0.170329	0.0466458
HES1	1.09802	0.910727	0.724784	7.99816	0.545175	0.666326	0.106211
NF-kB-p65_pS536	1.09798	0.910765	1.02869	5.26498	0.567382	0.685009	0.156117
HER2	1.09475	0.913453	1.14333	7.36627	0.133875	0.243932	0.060859
XBP-1	1.09398	0.914092	1.27225	7.8829	0.0727838	0.14806	0.0546883
Rictor	1.09381	0.914234	0.91319	4.6376	0.271861	0.390134	0.0650682
SCD	1.09362	0.914393	1.27745	7.95867	0.202121	0.309433	0.0814549
XPA	1.09339	0.91459	1.20694	7.91586	0.0337204	0.0863359	0.0416252
PD-L1	1.09189	0.915845	0.947879	6.04063	0.0433256	0.102105	0.0323917
Cyclin-D1	1.0913	0.916341	1.01208	7.37412	0.0106916	0.0345151	0.0258241
Rad50	1.08918	0.91812	1.21555	7.70595	0.0771362	0.153755	0.0504657
Merlin	1.08902	0.918256	0.981839	5.55091	0.462078	0.589001	0.105066
Mitochondria	1.08781	0.919279	1.25599	7.86906	0.190624	0.299553	0.0731582
Snail	1.08593	0.920868	1.11759	7.35513	0.0214182	0.0639935	0.0313712
b-Actin	1.0835	0.922935	1.00934	3.37433	0.577565	0.687236	0.130502
14-3-3-epsilon	1.08216	0.924076	1.22016	6.24547	0.0513729	0.117367	0.0397378
GAPDH	1.0817	0.924472	1.19295	7.99676	0.0648268	0.135588	0.0434222
Bcl2	1.08154	0.924606	1.24578	6.41697	0.0962891	0.186914	0.0497316
Glutaminase	1.07911	0.92669	0.822606	6.21474	0.145025	0.259473	0.0372881
JAB1	1.07856	0.927165	1.02775	7.8299	0.200027	0.309433	0.0550955
Rb	1.07677	0.9287	0.93297	5.6956	0.11939	0.224422	0.0373893
RPA32_pS4_S8	1.07179	0.933015	0.970317	7.40222	0.0588924	0.127672	0.0299425
MMP2	1.07005	0.934536	0.968659	7.22756	0.253191	0.372265	0.0524497
Porin	1.06728	0.936957	1.00219	6.632	0.200899	0.309433	0.0456488
Rock-1	1.06031	0.943117	0.991719	7.70915	0.316844	0.437687	0.0539341
MDM2_pS166	1.05813	0.945061	0.896406	4.82143	0.509045	0.632579	0.0706567
G6PD	1.05792	0.945249	1.2485	7.73036	0.232591	0.345398	0.0539583
Cyclin-E1	1.05747	0.945649	1.182	7.95879	0.0799803	0.158361	0.03274
Aurora-B	1.05735	0.945763	0.900809	7.82001	0.295049	0.415257	0.0445026
YB1_pS102	1.05562	0.947314	0.897432	7.99675	0.166747	0.272109	0.0317538
NDUFB4	1.05313	0.949551	1.27976	7.78447	0.270974	0.390134	0.0556109
BAP1	1.05062	0.951815	1.25761	7.11089	0.321959	0.438632	0.0580517
Tuberin_pT1462	1.04638	0.955677	1.02433	4.1679	0.17993	0.285771	0.0287175
Atg3	1.04613	0.955904	0.989498	3.5965	0.370389	0.491096	0.0434459
GATA3	1.04412	0.957741	0.96472	5.56298	0.367438	0.491096	0.042284
ADAR1	1.04405	0.957811	1.11392	5.35391	0.335076	0.452352	0.045144
N-Ras	1.03959	0.961915	1.10798	7.57299	0.390738	0.506765	0.0470749
Rad51	1.03882	0.962629	0.944409	7.35945	0.586166	0.690838	0.0629461
EGFR_pY1068	1.03796	0.963426	1.0004	6.76214	0.719667	0.800528	0.0992129
N-Cadherin	1.03572	0.965515	1.00509	3.192	0.665165	0.756912	0.0739317
E2F1	1.03532	0.965884	1.30592	7.11997	0.624922	0.719386	0.0884212
p70-S6K1	1.03518	0.966015	0.915375	5.5596	0.766476	0.827794	0.101112
Annexin-VII	1.03273	0.968305	1.23956	5.84896	0.538439	0.663554	0.0609191
ATM_pS1981	1.03252	0.968502	0.952379	6.51464	0.582188	0.688884	0.0524911
HSP27	1.02834	0.972437	1.21932	7.99999	0.390378	0.506765	0.0374234
PMS2	1.02797	0.972789	0.943128	3.16857	0.649201	0.74445	0.0518016
Notch3	1.02639	0.974292	0.989577	3.82909	0.551784	0.671638	0.0394572
Caspase-8	1.02609	0.97457	1.09562	7.10076	0.57043	0.685902	0.0473229
ATP5A	1.02527	0.975355	1.28688	7.15182	0.684589	0.773091	0.0756893
CD171	1.02461	0.975977	1.2581	7.99951	0.722459	0.800635	0.0829378
Gab2	1.02402	0.976546	0.91283	3.57028	0.82053	0.855236	0.0885411
Wee1	1.02396	0.976605	0.835181	7.99993	0.665095	0.756912	0.0438923
PREX1	1.02338	0.977157	0.940539	4.45158	0.738402	0.803317	0.0609854
Ubq-Histone-H2B	1.02312	0.977405	1.21433	7.94662	0.620834	0.717462	0.0538046
ER	1.02281	0.9777	1.04778	7.73122	0.392546	0.506897	0.0260361
p21	1.02255	0.977951	1.13756	3.19943	0.445911	0.570842	0.0291752
TWIST	1.02233	0.978161	1.23964	6.30316	0.542497	0.665792	0.0424304
Bak	1.02231	0.978176	1.04984	4.59382	0.390474	0.506765	0.0243924
S6_pS235_S236	1.02155	0.978904	0.994461	7.34914	0.873363	0.885286	0.128202
MAPK_pT202_Y204	1.02132	0.979128	0.945808	6.79045	0.606239	0.70887	0.036843
YB1	1.02101	0.979421	0.976324	3.76817	0.738153	0.803317	0.0562828
CXCR4	1.02061	0.979805	1.04138	3.62899	0.700053	0.784587	0.0508272
HER2_pY1248	1.01596	0.984288	0.945497	7.79321	0.866366	0.881201	0.085962
Vimentin	1.01501	0.98521	1.27793	7.95759	0.731052	0.80119	0.0534001
Rheb	1.01378	0.986409	1.12269	7.78296	0.681186	0.772184	0.0359593
ACVRL1	1.01183	0.98831	0.964787	4.77143	0.809478	0.849523	0.0444664
14-3-3-beta	1.0109	0.989219	1.00302	5.44271	0.575791	0.687236	0.0182558
Chk2_pT68	1.01015	0.989955	0.928994	7.01639	0.836637	0.862782	0.0437824
IGF1R_pY1135_Y1136	1.00864	0.991437	0.988197	6.44514	0.773212	0.832043	0.0282494
Beclin	1.00797	0.992097	1.06986	3.30827	0.885094	0.894125	0.0543819
Stathmin-1	1.00795	0.992114	0.963938	3.86025	0.898477	0.904569	0.0559904
JNK_pT183_Y185	1.00758	0.992478	1.01348	3.30118	0.861334	0.879093	0.0405191
Chk2	1.00724	0.992811	1.18332	6.12949	0.831989	0.860978	0.0385378
PTEN	1.00354	0.996472	1.1488	7.24656	0.850445	0.873987	0.020771
PAI-1	0.997441	1.00257	1.26427	7.96928	0.975704	0.975704	0.103116
PKC-delta_pS664	0.994263	1.00577	0.812102	7.83527	0.759852	0.823635	0.0147676
Cox-IV	0.993604	1.00644	1.0801	4.80177	0.856452	0.877125	0.0363354
HER3	0.98977	1.01034	0.983565	3.95254	0.804565	0.849523	0.0382674
Ets-1	0.988638	1.01149	0.96993	3.5125	0.914206	0.917294	0.095916
S6	0.98771	1.01244	0.964736	7.99992	0.808776	0.849523	0.0477508
Tau	0.987622	1.01253	1.1851	7.9978	0.79452	0.845779	0.0548794
c-Met	0.987389	1.01277	1.04539	4.70458	0.776646	0.832722	0.0442125
SF2	0.982579	1.01773	1.18124	5.23747	0.554998	0.672793	0.0329949
p27_pT198	0.981664	1.01868	1.04999	6.18581	0.820681	0.855236	0.0823122
D-a-Tubulin	0.979563	1.02086	1.00372	4.81706	0.619616	0.717462	0.0391837
Rab11	0.979527	1.0209	1.00229	7.48007	0.730417	0.80119	0.0580725
Raptor	0.978973	1.02148	0.934876	4.0686	0.689841	0.776071	0.0464357
FAK_pY397	0.977589	1.02292	0.846535	5.98245	0.793944	0.845779	0.0704092
PEA-15_pS116	0.976858	1.02369	1.07166	6.71171	0.578482	0.687236	0.0430851
IRS1	0.971457	1.02938	0.911999	7.43531	0.49639	0.619444	0.0370372
LDHA	0.971273	1.02958	0.997922	6.74904	0.804565	0.849523	0.113338
PI3K-p110-a	0.969776	1.03117	0.977834	3.61378	0.704729	0.786859	0.0733608
ARHI	0.968521	1.0325	1.01909	4.53834	0.261097	0.380126	0.0254855
HER3_pY1289	0.967166	1.03395	0.752947	3.37414	0.597039	0.700872	0.0433124
MIF	0.964304	1.03702	0.832685	7.64398	0.827	0.858807	0.134299
C-Raf_pS338	0.962846	1.03859	0.903905	5.95441	0.612501	0.713384	0.0642924
CD44	0.959411	1.04231	1.24731	5.03266	0.488735	0.61434	0.0695094
Jagged1	0.957405	1.04449	0.843293	3.08015	0.727011	0.80119	0.0963904
PI3K-p110-b	0.953968	1.04825	1.17065	4.8759	0.368631	0.491096	0.0559658
ERCC1	0.953078	1.04923	1.06432	4.10215	0.210624	0.31916	0.0346627
Notch1	0.950514	1.05206	0.919587	4.56694	0.466602	0.592226	0.0590916
YAP	0.944418	1.05885	1.02695	6.004	0.0677494	0.14071	0.0265453
Bcl2A1	0.941526	1.06211	0.970762	7.9052	0.490231	0.61434	0.0813127
Chk1_pS345	0.938568	1.06545	0.86828	6.34598	0.0369707	0.0915026	0.0210414
DUSP4	0.937976	1.06613	0.93294	4.02407	0.373292	0.492746	0.0600606
ATR_pS428	0.937043	1.06719	0.874182	4.5671	0.324921	0.440646	0.0518785
PYGM	0.934956	1.06957	0.970585	4.07196	0.321445	0.438632	0.0582512
Hexokinase-II	0.932915	1.07191	0.968623	4.11376	0.157479	0.270752	0.0392308
IGFBP5	0.923712	1.08259	0.910554	8	0.0738227	0.149152	0.0354077
MIG6	0.919422	1.08764	0.988514	5.42079	0.0217874	0.0640678	0.0262734
mTOR_pS2448	0.917389	1.09005	0.856735	5.74909	0.296412	0.415257	0.0648557
Mnk1	0.911769	1.09677	0.935226	5.62146	0.0140955	0.0445357	0.0248203
Rab25	0.911551	1.09703	0.86671	5.54329	0.0428905	0.102105	0.0309516
4E-BP1_pS65	0.905841	1.10395	0.945383	3.97542	0.114894	0.217347	0.0468779
TAZ	0.903537	1.10676	0.959012	3.76593	0.387151	0.506765	0.100523
PDK1	0.90176	1.10894	0.892581	3.59356	0.0605114	0.129486	0.0344728
MSH6	0.900524	1.11046	0.887764	6.22166	0.286508	0.4091	0.0805735
SOD2	0.899293	1.11198	1.05156	7.64788	0.00320007	0.0137742	0.0266697
H2AX_pS140	0.894351	1.11813	1.26472	7.38609	0.0265997	0.0738328	0.0516647
Chk1_pS296	0.893099	1.1197	1.2164	3.18887	0.213059	0.319589	0.0895038
eEF2K	0.887049	1.12733	1.10905	3.48895	0.321026	0.438632	0.116344
TFAM	0.885719	1.12903	0.953978	7.2947	0.290621	0.411021	0.10274
p27_pT157	0.884268	1.13088	0.929509	4.23101	0.0340204	0.0863596	0.0374448
YAP_pS127	0.880537	1.13567	1.0981	4.30707	0.309173	0.429087	0.122651
eIF4G	0.879202	1.1374	1.23934	4.23201	0.303267	0.422865	0.137834
MEK1_pS217_S221	0.878206	1.13869	0.859396	7.67733	0.00014351	0.00132612	0.01624
Shc_pY317	0.87761	1.13946	0.894053	7.40148	0.211834	0.319365	0.0864193
Caveolin-1	0.876988	1.14027	1.05849	3.70236	0.288401	0.409833	0.11355
GSK-3a-b	0.876025	1.14152	1.05296	6.54605	0.0170126	0.0526326	0.0443894
c-Met_pY1234_Y1235	0.874589	1.14339	0.811153	6.87157	0.00202307	0.00938833	0.0228226
PEA-15	0.872347	1.14633	0.731569	5.29802	0.00694905	0.0254799	0.023665
NDRG1_pT346	0.871584	1.14734	1.23323	3.78788	0.271911	0.390134	0.133589
ACC1	0.868042	1.15202	0.968619	4.40789	0.142923	0.258647	0.0779573
EGFR_pY1173	0.867728	1.15244	0.908777	6.90084	0.000325416	0.00230115	0.019802
RSK	0.866479	1.1541	0.994282	7.85029	0.0193888	0.0587598	0.0492532
c-Abl	0.866227	1.15443	0.946957	7.93217	0.00162663	0.0080687	0.0294546
BRD4	0.865159	1.15586	1.14062	3.58143	0.250479	0.370111	0.122211
RPA32	0.863944	1.15748	1.00225	3.78516	0.0770224	0.153755	0.0615575
Heregulin	0.862637	1.15924	0.888627	5.0226	0.0305521	0.0803007	0.044608
Mcl-1	0.854258	1.17061	1.05275	6.06876	0.000238289	0.00191275	0.0218429
Collagen-VI	0.850279	1.17608	1.11162	3.15401	0.17708	0.282756	0.105534
SLC1A5	0.849084	1.17774	1.2152	3.17064	0.206967	0.315227	0.127476
XIAP	0.847479	1.17997	0.935776	6.8698	0.000342069	0.00236266	0.0239475
C-Raf	0.84515	1.18322	0.870064	3.89686	0.0182714	0.0559443	0.0379806
p27-Kip-1	0.842235	1.18732	0.914455	5.33541	0.000579889	0.0036644	0.0219024
PLK1	0.840583	1.18965	1.20838	3.09809	0.188496	0.297784	0.12673
c-Jun_pS73	0.837031	1.1947	0.929885	6.87634	0.062339	0.132248	0.0755796
Stat5a	0.834993	1.19762	0.868081	3.49073	0.121699	0.227325	0.0781036
Akt_pS473	0.832087	1.2018	1.03361	3.12423	0.171796	0.277301	0.109247
53BP1	0.831067	1.20327	1.20075	3.134	0.169879	0.275706	0.1271
Axl	0.828431	1.2071	1.10207	3.16587	0.165004	0.270752	0.11716
RBM15	0.828431	1.2071	1.16914	3.16587	0.165004	0.270752	0.124291
ARID1A	0.828431	1.2071	1.19864	3.16587	0.165004	0.270752	0.127427
Cyclin-B1	0.828431	1.2071	1.19864	3.16587	0.165004	0.270752	0.127427
MEK1	0.828431	1.2071	1.19864	3.16587	0.165004	0.270752	0.127427
Myosin-IIa_pS1943	0.828431	1.2071	1.19864	3.16587	0.165004	0.270752	0.127427
Paxillin	0.828431	1.2071	1.19864	3.16587	0.165004	0.270752	0.127427
Rb_pS807_S811	0.828431	1.2071	1.19864	3.16587	0.165004	0.270752	0.127427
Tuberin	0.828431	1.2071	1.19864	3.16587	0.165004	0.270752	0.127427
TFRC	0.828431	1.2071	1.19648	3.16587	0.165004	0.270752	0.127197
PKC-a	0.826128	1.21047	0.900354	6.62527	0.00189952	0.0090993	0.0351647
ACC_pS79	0.816724	1.2244	0.978127	5.35676	0.00555077	0.0214101	0.0450085
AMPKa	0.812998	1.23002	1.04947	5.62238	0.0580903	0.127672	0.0931478
TTF1	0.812022	1.23149	0.903078	7.22843	0.159944	0.270752	0.122171
SDHA	0.806915	1.23929	1.04762	5.4875	0.00210181	0.00960366	0.0419341
Complex-II-Subunit	0.791357	1.26365	1.15665	3.90269	0.00466435	0.0184708	0.047347
ATM	0.786956	1.27072	0.945935	3.181	0.0865791	0.170291	0.094192
FASN	0.776517	1.2878	1.00401	3.32683	0.00824274	0.0284952	0.0458368
DM-Histone-H3	0.775144	1.29008	1.14089	3.8528	0.00296096	0.0129324	0.0443099
Smad3	0.770275	1.29824	0.90103	3.88696	0.00976977	0.0322402	0.0507667
PCNA	0.769263	1.29994	0.904073	4.84164	0.00563766	0.0214665	0.0511759
c-Kit	0.762138	1.3121	0.779784	4.06849	0.00260108	0.0115302	0.0328807
4E-BP1	0.751415	1.33082	0.815625	3.86008	0.0570761	0.127456	0.0887625
Gys	0.750729	1.33204	1.13569	5.17838	0.00104675	0.00575714	0.0504234
PDGFR-b	0.743078	1.34575	0.848049	5.31071	0.0310126	0.080796	0.0884475
cdc25C	0.737408	1.3561	0.688449	5.06376	0.0520116	0.11792	0.0848622
INPP4b	0.734916	1.3607	0.912563	6.52943	0.000678381	0.00411182	0.0476136
Puma	0.724627	1.38002	0.868414	5.94503	0.000122872	0.00125838	0.0324206
AMPKa_pT172	0.723436	1.38229	0.976505	7.69455	3.07408e-05	0.000456501	0.0373144
A-Raf	0.719476	1.3899	0.849575	3.35862	0.0223361	0.0650376	0.0713043
NAPSIN-A	0.711052	1.40637	0.849998	7.16344	5.10999e-05	0.000689849	0.0346546
Caspase-3	0.691537	1.44605	0.885508	7.99888	0.000744476	0.00433548	0.0634535
Cyclophilin-F	0.6868	1.45603	0.99243	4.45643	9.80944e-05	0.00116536	0.0290995
p38_pT180_Y182	0.677483	1.47605	1.13895	7.95515	0.00748476	0.0267828	0.127993
Bim	0.66296	1.50839	0.930288	3.14143	0.0300462	0.079676	0.104112
PDK1_pS241	0.651797	1.53422	0.863503	4.99017	0.000402758	0.00271862	0.0454198
Src_pY416	0.637592	1.5684	1.06983	4.15036	0.0275292	0.0750109	0.148783
XRCC1	0.636206	1.57182	0.817239	4.46484	0.000120125	0.00125838	0.0303729
Dvl3	0.601734	1.66186	0.750286	3.29372	0.00847256	0.0289236	0.0694414
14-3-3-zeta	0.601331	1.66298	1.31379	3.67591	6.91012e-05	0.000892307	0.0343962
DJ1	0.584979	1.70946	0.822599	7.39797	2.7743e-09	8.23968e-07	0.0138587
Jak2	0.559496	1.78732	0.767174	3.67655	0.00139596	0.00740357	0.0528276
Caspase-7-cleaved	0.547331	1.82705	1.33395	6.4719	1.76508e-05	0.000349486	0.073891
UBAC1	0.542327	1.84391	0.643711	5.17611	0.00011832	0.00125838	0.039244
AR	0.511468	1.95515	0.805955	4.02888	3.24231e-05	0.000458555	0.0273428
Src_pY527	0.509017	1.96457	0.911467	7.99973	2.6913e-05	0.000420693	0.0741733
Bax	0.487288	2.05217	0.789202	4.09335	1.34281e-06	4.9852e-05	0.0135426
GCN5L2	0.441543	2.26478	0.693988	4.08392	0.000229981	0.00191275	0.0477899
PKC-a_pS657	0.439958	2.27294	0.657974	3.52313	0.00193357	0.00911538	0.0666012
DM-K9-Histone-H3	0.399872	2.5008	0.711301	4.95986	1.52995e-06	5.04885e-05	0.0250914
Lck	0.372785	2.68251	1.82958	3.07925	0.00447332	0.0181997	0.245098
CDK1	0.363037	2.75454	0.623672	7.14221	1.00577e-08	9.95711e-07	0.0218146
PAR	0.339414	2.94626	0.700824	3.66346	0.00173795	0.00846182	0.0934637
Histone-H3	0.329115	3.03845	2.14671	3.99691	0.000104031	0.00118835	0.156432
PARP1	0.283585	3.52628	0.581719	3.25257	0.000225914	0.00191275	0.0405089
Pdcd4	0.164484	6.07961	0.841458	5.92229	7.87635e-09	9.95711e-07	0.030196

## Sheet: Table S3
Supplementary Table S3. Differential RPPA protein levels between MDSC and PCa cells (unpaired student t test)
antibody	foldchange(MDSC/PCa)	foldchange(Pca/MDSC)	AveExpr	t	p.value	adjust.p.value	stderr
PTEN	15.8651	0.0630314	0.611467	5.2915	3.31455e-09	4.68773e-08	0.0144291
P-Cadherin	8.88594	0.112537	2.31042	5.10934	1.36941e-07	7.39481e-07	0.0916838
EMA	7.88024	0.1269	0.811724	5.08696	3.48774e-06	8.63215e-06	0.0586805
Syk	7.62435	0.131159	0.768445	5.0985	1.42092e-05	2.68798e-05	0.0731069
XPF	7.34636	0.136122	0.75592	5.07903	1.40991e-05	2.68425e-05	0.0706466
CD171	7.29928	0.137	0.722168	5.01634	1.34721e-05	2.58143e-05	0.0654229
Annexin-I	6.3326	0.157913	0.747056	5.03263	3.50998e-05	5.72782e-05	0.0791375
Hif-1-alpha	6.02355	0.166015	0.805041	5.03339	5.84561e-06	1.29563e-05	0.0584169
Chk1_pS296	5.6543	0.176856	0.683061	5.18144	1.3578e-08	1.30086e-07	0.0157338
Bcl2	5.60285	0.178481	0.756889	5.5138	1.41643e-07	7.51213e-07	0.0316238
Ubq-Histone-H2B	5.6003	0.178562	0.722108	5.08397	1.84349e-06	5.42096e-06	0.0413363
XPA	5.35655	0.186687	0.741458	5.26275	4.89688e-07	1.9444e-06	0.034643
Vimentin	5.04805	0.198096	0.770097	5.01894	1.79727e-06	5.33789e-06	0.0410442
VHL-EPPK1	5.04187	0.198339	0.873408	5.05583	0.000605756	0.00081407	0.154279
Mitochondria	4.98223	0.200713	0.779201	5.19018	5.76403e-06	1.28715e-05	0.0553906
MSH2	4.43422	0.225519	0.799162	5.03621	6.29606e-06	1.36491e-05	0.0520598
CD31	4.3374	0.230553	0.810132	5.04073	1.09319e-05	2.12207e-05	0.0584326
PRAS40	4.32953	0.230972	0.807594	5.42121	3.27534e-06	8.38601e-06	0.0521579
CD44	4.29007	0.233097	0.75623	5.78887	3.31189e-07	1.44753e-06	0.0363424
Annexin-VII	4.05249	0.246762	0.782641	5.06574	1.16309e-06	3.7144e-06	0.0351852
MCT4	3.84149	0.260316	1.00021	5.31838	7.54265e-06	1.54066e-05	0.0687886
Smad4	3.84108	0.260344	0.873016	6.19325	1.0173e-07	6.01667e-07	0.0371282
SCD	3.83459	0.260784	0.833849	5.20524	1.99137e-05	3.47904e-05	0.0668445
Rad50	3.76653	0.265496	0.795179	5.06232	1.6737e-06	5.02792e-06	0.0368688
NDUFB4	3.68346	0.271484	0.830353	5.15906	4.12315e-06	9.79659e-06	0.0470818
Tau	3.65321	0.273732	0.750985	5.27297	3.94879e-06	9.45799e-06	0.043691
BAP1	3.65276	0.273766	0.816694	5.34847	1.35294e-06	4.27131e-06	0.0397832
Chk2	3.63955	0.274759	0.756399	5.68807	6.12779e-08	4.23245e-07	0.0238275
UGT1A	3.56256	0.280697	1.12083	7.45901	5.91557e-10	1.4641e-08	0.0316986
H2AX_pS140	3.53331	0.283021	0.774725	5.2602	4.85029e-06	1.1167e-05	0.0457599
G6PD	3.46123	0.288915	0.82262	5.12342	2.3481e-06	6.33987e-06	0.0396944
Smac	3.4428	0.290462	0.870643	5.23569	3.39933e-05	5.60889e-05	0.0733012
E2F1	3.43811	0.290857	0.85454	5.04758	7.00302e-05	0.000109468	0.0790362
GAPDH	3.35073	0.298442	0.798618	6.76098	1.14945e-07	6.53884e-07	0.0376103
HSP27	3.34487	0.298965	0.800758	5.14782	6.65971e-07	2.38305e-06	0.029813
ATP5A	3.28882	0.30406	0.847441	6.42942	1.67597e-06	5.02792e-06	0.0548517
CD29	3.28388	0.304518	0.865482	5.06219	4.57232e-06	1.06927e-05	0.0450283
ERCC5	3.28088	0.304796	0.864215	7.52009	2.54449e-09	3.97744e-08	0.0286997
TWIST	3.24681	0.307995	0.817867	5.87911	8.07595e-08	5.21426e-07	0.027067
XBP-1	3.15624	0.316832	0.867482	5.30059	2.28669e-06	6.33987e-06	0.0417578
14-3-3-epsilon	3.1085	0.321698	0.831594	5.19209	2.15846e-06	6.10536e-06	0.0376679
SF2	3.03655	0.329321	0.779597	9.99999	1.92892e-11	1.43223e-09	0.0243842
Cyclin-E1	2.83608	0.3526	0.817148	6.64957	3.16025e-08	2.53674e-07	0.0272022
PAI-1	2.77508	0.360351	0.859042	6.69685	5.84113e-05	9.22775e-05	0.090461
Myosin-11	2.68753	0.372088	0.887552	9.26155	7.2516e-07	2.53264e-06	0.0692504
HER2	2.65703	0.37636	0.815033	6.43744	7.57362e-06	1.54066e-05	0.0570787
Lck	2.61244	0.382785	0.7561	5.43326	1.09116e-06	3.52254e-06	0.0285492
Histone-H3	2.55266	0.391748	0.82288	6.19401	1.987e-05	3.47904e-05	0.0620871
CD49b	2.50316	0.399495	0.825499	5.82736	9.78744e-06	1.91241e-05	0.0500087
p21	2.43751	0.410255	0.809263	8.81004	1.45812e-13	2.18986e-11	0.0092786
Snail	2.32324	0.430433	0.825448	7.52006	5.55112e-08	3.94617e-07	0.0309947
Caspase-7-cleaved	2.28119	0.438367	0.720874	5.36981	4.44529e-05	7.13649e-05	0.0469769
PI3K-p110-b	2.23934	0.44656	0.830677	8.30879	2.70469e-08	2.27003e-07	0.0320182
ADAR1	2.23892	0.446644	0.819556	8.28352	1.12836e-08	1.14868e-07	0.0282364
Transglutaminase	2.2059	0.453331	0.806484	6.34814	2.0731e-09	3.42061e-08	0.0124641
N-Ras	2.18923	0.456781	0.819531	6.15523	5.97308e-06	1.31408e-05	0.0427997
Rheb	2.15827	0.463333	0.825924	6.82479	1.90097e-07	9.25555e-07	0.0289243
Caspase-8	2.1185	0.472032	0.814679	5.16719	6.93361e-06	1.4502e-05	0.032106
14-3-3-zeta	2.09096	0.478249	0.767517	9.67817	3.99229e-11	2.37142e-09	0.0170052
DM-Histone-H3	2.03319	0.491837	0.762533	8.40494	1.21841e-09	2.12863e-08	0.0183211
Collagen-VI	2.03154	0.492238	0.774824	9.02146	9.14338e-10	1.88587e-08	0.0204309
Beclin	2.03009	0.49259	0.800965	7.05975	1.11625e-09	2.07204e-08	0.0132001
Atg7	2.02423	0.494015	0.814083	5.81762	2.43563e-06	6.45878e-06	0.0304309
p38-MAPK	1.95444	0.511655	0.789486	5.10903	0.0076676	0.009295	0.119848
p38_pT180_Y182	1.88781	0.529716	0.731786	5.02951	0.00749574	0.00912391	0.104242
Porin	1.84053	0.543321	0.79336	9.99387	4.14668e-07	1.71051e-06	0.0405906
CXCR4	1.82451	0.548092	0.812643	8.37236	2.75252e-09	4.08749e-08	0.0183283
GSK-3a-b	1.81114	0.552138	0.773392	9.31511	3.36294e-07	1.44753e-06	0.0350754
c-Met	1.80306	0.554614	0.808457	8.11996	4.63382e-08	3.44061e-07	0.0240873
b-Actin	1.77694	0.562767	0.813771	9.9333	2.01084e-06	5.79825e-06	0.0464584
Gys	1.76784	0.565662	0.784818	7.86241	5.75555e-07	2.16379e-06	0.0299087
eIF4E	1.75113	0.57106	0.823357	7.50658	5.23758e-05	8.36324e-05	0.0547859
PKC-b-II_pS660	1.73963	0.574836	0.817602	6.59505	2.56777e-05	4.38292e-05	0.0426765
PKM2	1.70184	0.587598	0.835117	9.69867	9.52461e-10	1.88587e-08	0.0190399
IRF-1	1.68118	0.594821	0.8693	6.57798	1.18888e-07	6.53884e-07	0.0184131
ERCC1	1.66553	0.600408	0.835228	6.51354	1.64325e-05	3.01706e-05	0.0370227
ARHI	1.63244	0.61258	0.811137	8.52353	3.73682e-08	2.92062e-07	0.0212105
Cox-IV	1.62591	0.61504	0.869962	7.10571	9.80338e-08	5.94205e-07	0.0192498
Cyclophilin-F	1.60154	0.624397	0.6817	6.16487	0.000176217	0.000257814	0.0393637
GATA3	1.58922	0.629241	0.799393	8.44262	6.35033e-07	2.30006e-06	0.0276022
Myosin-IIa_pS1943	1.56775	0.637858	0.906504	9.95205	6.85102e-08	4.62444e-07	0.0285122
PYGM	1.55788	0.641897	0.775227	9.34605	5.73011e-07	2.16379e-06	0.0283264
Src_pY416	1.52503	0.655725	0.721606	6.03902	0.00290148	0.00366697	0.0623152
Cyclin-D1	1.52175	0.657137	0.867614	8.40778	8.63423e-08	5.4561e-07	0.0212076
Rb	1.50525	0.664343	0.799184	6.73254	3.01223e-06	7.84766e-06	0.022858
RSK	1.47557	0.677704	0.78563	6.66795	0.000312206	0.000441549	0.0443458
TIGAR	1.47347	0.678668	0.863571	9.12812	5.54723e-07	2.16379e-06	0.0269181
PI3K-p85	1.45854	0.685619	0.792115	5.31717	0.000347728	0.000486135	0.0365032
AMPKa_pT172	1.4543	0.687617	0.714694	9.9185	3.04763e-05	5.05668e-05	0.0367358
Complex-II-Subunit	1.44295	0.693026	0.885711	8.32568	6.77306e-06	1.43686e-05	0.0323763
Shc_pY317	1.42197	0.703252	0.72117	5.02057	0.0087373	0.010506	0.0603905
Bcl-xL	1.38009	0.724589	0.890777	8.30771	1.36624e-06	4.27131e-06	0.0233248
Chk1	1.3631	0.733623	0.875658	9.96013	0.000364785	0.000506268	0.0510089
Gys_pS641	1.35258	0.739328	0.898132	8.29529	0.000105513	0.000161532	0.0390515
IGFBP2	1.32706	0.753546	0.912162	5.73048	0.000717281	0.000951038	0.0390195
Stathmin-1	1.31934	0.757957	0.849962	6.55794	1.77809e-05	3.18128e-05	0.0212036
Bcl2A1	1.30151	0.768337	0.837512	6.30946	0.0203466	0.0235134	0.0712763
MIG6	1.29682	0.771116	0.845739	9.51566	3.35479e-06	8.44383e-06	0.0227795
p27_pT198	1.29607	0.771566	0.923169	5.44835	0.0269066	0.030501	0.0792525
GPBB	1.2949	0.772261	0.896073	8.82726	6.538e-06	1.39697e-05	0.0243605
RPA32	1.27748	0.782791	0.840462	9.21302	2.10126e-05	3.62834e-05	0.0258722
FoxO3a	1.25269	0.798284	0.930613	7.20728	1.60887e-05	2.98646e-05	0.0206086
YAP	1.2487	0.800834	0.903412	9.35475	2.30581e-06	6.33987e-06	0.019648
PEA-15_pS116	1.2407	0.805999	0.958621	6.65125	0.00218943	0.00283957	0.0426372
B-Raf	1.22995	0.813038	0.965448	8.99822	3.3168e-06	8.41958e-06	0.0197274
p53	1.22338	0.817405	0.879317	7.30309	0.015408	0.0180877	0.056192
B-Raf_pS445	1.21526	0.82287	0.951167	6.80954	0.00321384	0.00402746	0.0416242
Atg3	1.20035	0.833093	0.923205	8.15602	0.00015032	0.000224347	0.0253531
FRA-1	1.18971	0.840539	0.903195	5.8789	0.0746618	0.0824333	0.0723398
Pdcd-1L1	1.18611	0.843091	0.905362	5.29366	0.0934017	0.102363	0.0754654
D-a-Tubulin	1.18473	0.844076	0.91781	9.9816	0.000143182	0.000214773	0.0261059
Chk2_pT68	1.14473	0.873565	0.873776	7.56941	0.00789072	0.00952661	0.0329526
MIF	1.14018	0.877052	0.770094	5.58256	0.353358	0.369684	0.0996844
ACVRL1	1.12685	0.887428	0.91476	8.77689	0.00220269	0.00284434	0.0255537
14-3-3-beta	1.12379	0.889845	0.951885	9.39926	5.96742e-05	9.37738e-05	0.0161714
SOD2	1.11106	0.900039	0.956175	8.19803	0.0267728	0.0304656	0.0373582
Src	1.09836	0.910444	0.923845	9.51913	0.223019	0.238262	0.0664428
Mcl-1	1.09724	0.91138	0.941828	8.44463	0.0525385	0.0586614	0.0387466
Mnk1	1.07618	0.929215	0.868508	7.5301	0.00396915	0.00487123	0.0155862
Rock-1	1.07007	0.934521	0.981586	9.0166	0.26633	0.283513	0.0560772
MEK1	1.06345	0.940339	1.07392	6.10316	0.353503	0.369684	0.0657764
Cyclin-B1	1.05488	0.947978	1.07815	9.79376	0.101728	0.111078	0.0318896
AMPKa	1.04088	0.960724	0.942177	7.57243	0.538656	0.557425	0.0586231
Ets-1	1.03415	0.966976	0.949549	7.38991	0.607191	0.61971	0.0593992
JNK_pT183_Y185	1.02824	0.972535	1.00258	7.33188	0.0240982	0.027741	0.00985454
INPP4b	1.0193	0.98107	0.789951	6.34533	0.652069	0.660971	0.0319196
Rictor_pT1135	1.0167	0.983572	0.906571	9.18444	0.549639	0.564854	0.024177
HSP27_pS82	1.01484	0.98538	0.971235	7.6848	0.783253	0.78727	0.0502072
FoxM1	1.01083	0.98929	1.00106	8.57968	0.696431	0.703538	0.026713
DJ1	1.00762	0.992433	0.638336	9.99708	0.784619	0.78727	0.0172692
IGF1R_pY1135_Y1136	0.999131	1.00087	0.992025	9.8456	0.971374	0.971374	0.0234358
PR	0.989535	1.01058	1.04008	9.95978	0.625381	0.636089	0.0217188
Tuberin_pT1462	0.985096	1.01513	1.05071	7.62784	0.538229	0.557425	0.0244858
PKC-delta_pS664	0.984969	1.01526	0.816414	9.26764	0.561584	0.57514	0.0205376
PLK1	0.958609	1.04318	1.14742	6.28193	0.342656	0.362167	0.0472563
C-Raf_pS338	0.956264	1.04574	0.910522	5.53739	0.543461	0.560444	0.0629191
MEK2	0.943932	1.0594	0.971782	9.63629	0.0186638	0.0216529	0.0198496
Stat3	0.940501	1.06326	0.986493	9.78864	0.352733	0.369684	0.0620052
BRD4	0.937105	1.06712	1.10972	7.60473	0.117764	0.127185	0.0408612
Aurora-B	0.934093	1.07056	0.95327	5.40647	0.10759	0.117048	0.0337167
LDHA	0.933539	1.07119	1.02136	5.77921	0.392287	0.408804	0.0759646
PLC-gamma2_pY759	0.914288	1.09375	0.963639	6.69457	0.0751786	0.0826964	0.0410031
PCNA	0.911699	1.09685	0.846315	9.98728	0.0530996	0.0590658	0.0356508
Bim	0.909687	1.09928	0.811455	7.21872	0.00299637	0.00377086	0.0175139
Stat3_pY705	0.908193	1.10109	0.994577	8.46232	0.162901	0.175296	0.0626179
Puma	0.907634	1.10177	0.792183	9.61996	0.0110058	0.0131274	0.0244312
LC3A-B	0.898587	1.11286	0.988751	9.6382	0.0181819	0.0211766	0.0371994
MEK1_pS217_S221	0.894143	1.11839	0.862426	9.90095	0.000431042	0.000584564	0.0186357
JAB1	0.893736	1.1189	1.12153	7.87037	0.21736	0.233054	0.0938658
ATM_pS1981	0.891107	1.1222	1.02346	9.89907	0.0376206	0.0423231	0.0491328
FoxO3a_pS318_S321	0.878934	1.13774	1.07387	5.57302	0.0126864	0.0150715	0.0382842
MAPK_pT202_Y204	0.878041	1.1389	1.02001	9.99994	0.00284458	0.00361043	0.0337547
Bak	0.872601	1.146	1.1364	8.94962	2.36535e-05	4.06074e-05	0.0194095
Rab11	0.863842	1.15762	1.07231	5.51901	0.0255941	0.0293493	0.051675
TFRC	0.857667	1.16595	1.19663	7.96886	0.00235827	0.00300604	0.041827
Fibronectin	0.851316	1.17465	1.34974	5.1403	0.328552	0.3485	0.200909
Bad_pS112	0.851139	1.1749	1.1476	9.2103	0.00731143	0.00893619	0.0538838
Tyro3	0.84434	1.18436	1.06283	9.11298	0.000123819	0.000187624	0.0281925
4E-BP1_pT37_T46	0.844221	1.18452	1.17727	6.15213	0.00384124	0.00473381	0.0441574
Bax	0.841417	1.18847	0.607779	5.15194	0.0582441	0.0645466	0.0431605
c-Abl	0.83859	1.19248	0.977696	9.76094	0.00100574	0.00132171	0.0371182
SDHA	0.832857	1.20069	1.05205	8.66911	0.00382718	0.00473381	0.0490617
p27_pT157	0.831935	1.20202	0.972486	7.5933	0.000740851	0.000977924	0.0328403
IRS1	0.830742	1.20374	0.993232	9.96817	0.000669926	0.000892234	0.037808
Elk1_pS383	0.818107	1.22233	1.0831	7.00386	0.0142791	0.016896	0.0669267
Glutamate-D1-2	0.815865	1.22569	0.930733	6.92157	0.0410833	0.0460443	0.0753627
B7-H4	0.810618	1.23363	1.13131	6.1214	0.0035011	0.00435074	0.0514271
Myt1	0.808924	1.23621	1.13845	8.04175	0.000247156	0.000358075	0.0386373
c-Met_pY1234_Y1235	0.79326	1.26062	0.867119	7.70004	3.41268e-06	8.51735e-06	0.0169956
EGFR_pY1173	0.78949	1.26664	0.970745	9.77076	2.54559e-06	6.69061e-06	0.023589
b-Catenin_pT41_S45	0.788276	1.26859	0.981853	6.69553	0.0299498	0.0338217	0.0846606
PREX1	0.787295	1.27017	1.07744	9.89962	3.45173e-05	5.66389e-05	0.0360932
NF-kB-p65_pS536	0.782471	1.278	1.21505	5.29798	0.113075	0.122567	0.156349
DUSP4	0.771474	1.29622	1.04352	6.73358	1.60814e-05	2.98646e-05	0.0247275
PRAS40_pT246	0.756953	1.32109	1.22281	6.14522	0.000174448	0.00025649	0.0420471
NAPSIN-A	0.756615	1.32168	0.848748	7.73286	2.72403e-05	4.57082e-05	0.0267596
HIAP	0.756471	1.32193	1.11749	9.9618	1.81458e-08	1.63312e-07	0.0192063
Smad3	0.75646	1.32195	0.934581	8.74058	2.68239e-05	4.52654e-05	0.0324826
Notch3	0.756029	1.3227	1.16119	9.96856	9.85083e-09	1.04489e-07	0.0187879
DM-K9-Histone-H3	0.75475	1.32494	0.516688	9.87262	6.36411e-06	1.36967e-05	0.0166772
CD26	0.747549	1.3377	1.16904	7.9295	6.31507e-07	2.30006e-06	0.0237376
YB1_pS102	0.744232	1.34367	1.07428	7.93159	0.000252754	0.000364408	0.0503539
IGFBP5	0.740142	1.35109	1.03617	9.85267	9.52585e-06	1.87363e-05	0.0373599
N-Cadherin	0.736882	1.35707	1.20111	6.08904	0.00010781	0.000164203	0.0412024
PKC-a	0.734839	1.36084	0.980272	7.9399	0.000168707	0.000249284	0.0451535
B7-H3	0.729151	1.37146	1.19476	8.81923	0.000630886	0.000844023	0.0724722
ATR_pS428	0.728278	1.3731	1.01012	9.7794	1.51907e-06	4.69964e-06	0.0309945
Caspase-3	0.726581	1.37631	0.892822	5.82289	0.00176122	0.00229422	0.0519612
ER	0.718954	1.39091	1.26385	9.81137	7.0627e-08	4.66138e-07	0.0290115
SHP-2_pY542	0.714914	1.39877	1.20221	7.1422	0.000346289	0.000486135	0.0627039
Rab25	0.711773	1.40494	1.00326	8.41094	3.8886e-06	9.38954e-06	0.0320298
TTF1	0.709714	1.40902	0.995577	5.09255	0.0258324	0.0295086	0.108616
Src_pY527	0.709665	1.40911	0.792244	9.98159	0.0100592	0.0120467	0.08496
Axl	0.706245	1.41594	1.22942	8.96958	4.9101e-07	1.9444e-06	0.0333428
c-Kit	0.705474	1.41749	0.83795	9.99997	1.73407e-08	1.60943e-07	0.0179403
C-Raf	0.702652	1.42318	0.982177	5.8973	0.000374187	0.000514506	0.0472198
p27-Kip-1	0.699947	1.42868	1.03306	9.18035	2.09818e-07	9.73688e-07	0.0267286
PD-L1	0.683264	1.46356	1.20825	9.25011	8.19732e-06	1.645e-05	0.0514053
c-Myc	0.680649	1.46919	1.1338	8.71168	0.00329029	0.00410595	0.107546
Bid	0.677952	1.47503	1.23703	9.48541	8.91882e-11	3.78413e-09	0.0156172
Raptor	0.667382	1.49839	1.1579	7.59821	3.18669e-06	8.22996e-06	0.0383262
TFAM	0.663589	1.50696	1.1371	7.81409	0.00228437	0.00292438	0.103482
cdc25C	0.661641	1.51139	0.756698	6.53332	0.000384867	0.000526753	0.0462188
Glutaminase	0.653992	1.52907	1.07164	7.8113	1.30551e-05	2.51777e-05	0.0464718
Hexokinase-II	0.653406	1.53044	1.19126	7.82067	3.35667e-07	1.44753e-06	0.0317335
SLC1A5	0.651942	1.53388	1.43739	5.15484	0.0157799	0.0184513	0.171216
Wee1	0.646291	1.54729	1.07377	7.14739	5.32e-06	1.197e-05	0.0383735
PDK1_pS241	0.641125	1.55976	0.910595	6.92296	0.000191451	0.00027873	0.0555197
Smad1	0.640799	1.56055	1.27248	5.93601	1.88988e-05	3.36105e-05	0.0452374
EGFR	0.63729	1.56915	1.24536	9.99682	2.49576e-12	2.4708e-10	0.0139105
PKA-a	0.636002	1.57232	1.18362	8.65084	0.000373125	0.000514506	0.0936079
4E-BP1	0.629578	1.58836	0.93221	9.22251	1.7511e-05	3.15459e-05	0.0523956
COG3	0.622191	1.60722	1.2857	8.71321	2.22316e-07	1.01581e-06	0.0415348
HER2_pY1248	0.62028	1.61218	1.24271	7.27249	0.000140991	0.00021256	0.0803206
EGFR_pY1068	0.617751	1.61877	1.32936	6.14047	7.76203e-05	0.000120698	0.0677386
MMP2	0.612196	1.63346	1.30976	8.15065	1.64567e-05	3.01706e-05	0.0700269
PI3K-p110-a	0.602453	1.65988	1.28445	6.64171	1.75255e-05	3.15459e-05	0.0584299
HSP70	0.598009	1.67222	1.35083	6.8486	7.33356e-07	2.53264e-06	0.0398872
Heregulin	0.596546	1.67632	1.11792	9.99501	7.37797e-09	8.74717e-08	0.0320448
TSC1	0.596341	1.67689	1.32166	9.14734	4.89022e-07	1.9444e-06	0.0537561
A-Raf	0.59551	1.67923	0.984554	8.0223	4.03219e-07	1.71051e-06	0.0335962
YB1	0.591756	1.68989	1.324	8.9494	7.30834e-09	8.74717e-08	0.032848
JNK2	0.58404	1.71221	1.35656	7.13505	7.52267e-06	1.54066e-05	0.0622138
MSH6	0.580554	1.72249	1.15733	9.93505	6.90028e-06	1.4502e-05	0.0719214
eEF2	0.580113	1.7238	1.28758	5.44725	0.000275283	0.000391191	0.0826377
ACC1	0.579618	1.72527	1.24422	7.66468	1.96825e-05	3.47904e-05	0.071411
PMS2	0.573936	1.74236	1.30743	5.77091	8.1903e-07	2.76423e-06	0.0318406
eEF2K	0.572335	1.74723	1.44958	9.706	2.75155e-08	2.27003e-07	0.0494195
p44-42-MAPK	0.569237	1.75674	1.24081	6.88197	0.000403721	0.000550024	0.106873
XRCC1	0.562703	1.77714	0.923551	7.98607	5.58044e-08	3.94617e-07	0.0268292
PDK1	0.562635	1.77735	1.18775	5.4144	2.83761e-05	4.73466e-05	0.0514874
GSK-3a-b_pS21_S9	0.562585	1.77751	1.31664	8.43067	0.000348642	0.000486135	0.127963
HER3_pY1289	0.561272	1.78167	1.03319	5.54484	2.66286e-05	4.51925e-05	0.0458825
FAK_pY397	0.541474	1.84681	1.19401	9.76031	1.65004e-07	8.30615e-07	0.0542902
UBAC1	0.534149	1.87214	0.691117	9.69027	1.57645e-07	8.07252e-07	0.0316704
FAK	0.532052	1.87952	1.3734	9.95616	5.93999e-09	7.67034e-08	0.0462883
p70-S6K_pT389	0.516244	1.93707	1.45172	9.01514	6.18597e-07	2.29654e-06	0.0753744
Chk1_pS345	0.511756	1.95406	1.24975	6.66897	1.03317e-07	6.01667e-07	0.0337767
Tuberin	0.504106	1.98371	1.65139	9.33057	8.32087e-11	3.78413e-09	0.0344592
AR	0.484602	2.06355	0.89326	6.55876	2.05723e-07	9.69835e-07	0.0279834
XIAP	0.475862	2.10145	1.35368	6.32876	4.098e-07	1.71051e-06	0.0454149
Pdcd4	0.47556	2.10278	0.430573	9.73006	6.80457e-07	2.4059e-06	0.0272048
HER3	0.469379	2.13047	1.53317	5.81196	8.87508e-07	2.96168e-06	0.0511683
PAR	0.465408	2.14865	0.620368	5.53705	0.0147533	0.0173878	0.129607
Jagged1	0.464559	2.15258	1.30603	6.0316	1.77108e-07	8.76686e-07	0.0359681
Rad51	0.460942	2.16947	1.51935	7.35994	4.08032e-08	3.10732e-07	0.0488846
Akt	0.45188	2.21298	1.36759	8.28041	2.08155e-05	3.61533e-05	0.119998
Cox2	0.441175	2.26667	1.73524	5.03251	0.000273007	0.000391191	0.149485
Stat5a	0.433361	2.30754	1.33044	5.56929	4.42701e-05	7.13649e-05	0.0918758
S6	0.419912	2.38145	1.62302	5.79002	9.44691e-05	0.000145375	0.139278
4E-BP1_pS65	0.4112	2.43191	1.55748	9.99978	1.47465e-13	2.18986e-11	0.0246765
Sox2	0.405338	2.46708	1.64	9.93857	2.22965e-10	6.82697e-09	0.0545417
Claudin-7	0.40505	2.46883	1.81362	5.19773	0.00027402	0.000391191	0.176722
ACC_pS79	0.40154	2.49041	1.56643	5.12943	0.00135487	0.00177267	0.212516
mTOR_pS2448	0.376144	2.65856	1.51272	6.59923	3.75953e-06	9.15231e-06	0.0979968
GCN5L2	0.369738	2.70461	0.853621	8.56117	5.40395e-09	7.29533e-08	0.0341819
PEA-15	0.360939	2.77055	1.30294	5.249	1.50461e-05	2.82828e-05	0.0802098
ATM	0.358081	2.79267	1.61854	5.35413	6.035e-06	1.31794e-05	0.086873
p90RSK_pT573	0.357186	2.79966	1.84734	8.22515	7.65746e-09	8.74717e-08	0.0742617
mTOR	0.340594	2.93604	1.93732	8.54072	9.24473e-08	5.72018e-07	0.115974
Merlin	0.339297	2.94727	2.0033	9.04693	9.07245e-09	9.9797e-08	0.0995899
PDGFR-b	0.338345	2.95556	1.47347	5.54019	0.000576084	0.000777713	0.20663
Akt_pT308	0.338028	2.95833	2.1457	5.85653	1.69783e-05	3.09359e-05	0.166258
Notch1	0.334101	2.99311	1.79855	5.7972	2.396e-06	6.41093e-06	0.0982327
p16INK4a	0.324665	3.0801	1.86792	5.57893	0.0022712	0.00292012	0.358689
PARP1	0.324506	3.08161	0.590484	5.4659	9.40217e-06	1.86163e-05	0.0384136
FASN	0.311093	3.21447	1.89728	5.35244	1.46727e-07	7.64526e-07	0.0561887
Rictor	0.292647	3.41708	2.08847	5.67735	2.19628e-06	6.15373e-06	0.118909
PKC-a_pS657	0.283789	3.52374	0.986134	8.44262	4.91695e-10	1.32758e-08	0.0351092
Caveolin-1	0.281947	3.54676	2.27851	5.82399	1.65445e-06	5.02792e-06	0.131923
c-Jun_pS73	0.275535	3.62931	1.99685	8.65791	9.47973e-10	1.88587e-08	0.082021
Jak2	0.271492	3.68334	1.36621	7.56713	2.29864e-10	6.82697e-09	0.0359057
b-Catenin	0.269769	3.70688	2.20973	5.36256	8.55693e-06	1.70564e-05	0.154576
Gab2	0.266701	3.74951	2.18828	5.8604	1.98109e-07	9.49005e-07	0.0917975
RPA32_pS4_S8	0.259223	3.85769	2.42163	5.20513	4.77889e-06	1.10885e-05	0.147415
Coup-TFII	0.252092	3.96681	2.85314	9.99772	2.27101e-07	1.02195e-06	0.276484
Paxillin	0.250557	3.99111	2.76242	5.31727	5.7253e-07	2.16379e-06	0.118834
MDM2_pS166	0.250273	3.99564	2.28937	5.63128	2.07065e-06	5.91329e-06	0.139374
VEGFR-2	0.231632	4.31719	2.39785	5.23026	5.60123e-05	8.89607e-05	0.252345
RBM15	0.231601	4.31777	2.87079	5.63051	2.63698e-08	2.27003e-07	0.0833453
Dvl3	0.215555	4.63918	1.67267	5.17883	5.23974e-06	1.18794e-05	0.112714
53BP1	0.213672	4.68007	3.15375	5.08916	4.357e-06	1.02701e-05	0.199419
IGFRb	0.201762	4.95633	3.11141	5.30924	3.67314e-06	9.0159e-06	0.210499
Rb_pS807_S811	0.201135	4.97178	3.30519	5.16627	9.27776e-07	3.06166e-06	0.163007
p70-S6K1	0.188321	5.31008	2.92785	7.01749	1.16028e-08	1.14868e-07	0.13369
TAZ	0.171379	5.83501	3.1432	7.04892	1.40267e-10	5.2074e-09	0.079961
YAP_pS127	0.158683	6.30186	3.80271	5.85763	1.17842e-07	6.53884e-07	0.182828
HES1	0.147897	6.76146	2.91685	5.56166	3.72825e-05	6.05077e-05	0.365702
NDRG1_pT346	0.144703	6.91069	4.60639	5.05771	7.98262e-05	0.000123481	0.596723
eIF4G	0.13025	7.67753	5.09708	5.33277	1.00167e-06	3.26919e-06	0.314818
Connexin-43	0.120906	8.27087	4.40133	5.31648	1.97009e-06	5.73645e-06	0.313068
CDK1	0.119417	8.37404	1.71767	5.1035	7.02892e-06	1.45985e-05	0.145731
S6_pS240_S244	0.119064	8.39882	4.71956	5.87952	7.73676e-07	2.64117e-06	0.342363
S6_pS235_S236	0.103412	9.67008	5.35064	5.35561	5.15961e-06	1.17877e-05	0.479482
ARID1A	0.0970248	10.3066	6.25788	5.01444	7.72597e-06	1.56096e-05	0.549086
E-Cadherin	0.0866011	11.5472	6.47196	5.02884	0.000154358	0.000229221	1.07251
Akt_pS473	0.0829229	12.0594	6.24506	5.01231	2.33978e-06	6.33987e-06	0.44287

## Sheet: Table S4
Supplementary Table S4. Differential RPPA protein levels between PCa cells and T cells (unpaired student t test)
antibody	foldchange(PCa/Tcell)	foldchange(Tcell/PCa)	AveExpr	t	p.value	adjust.p.value	stderr
Connexin-43	28.6644	0.0348865	4.82148	5.06976	1.83713e-06	1.16091e-05	0.309299
E-Cadherin	20.2861	0.0492949	7.38227	5.00592	0.000129964	0.000277692	1.07129
Akt_pS473	10.0345	0.0996565	7.37999	5.58161	1.00793e-06	7.4839e-06	0.455616
S6_pS240_S244	9.9201	0.100805	5.40101	5.57916	1.09886e-06	7.77052e-06	0.337739
S6_pS235_S236	9.87848	0.10123	6.21172	5.37844	4.93992e-06	2.32882e-05	0.480136
b-Catenin	8.96532	0.111541	2.24361	5.56428	2.2586e-06	1.29001e-05	0.156175
ARID1A	8.53834	0.117119	7.37976	5.51337	4.27704e-06	2.08564e-05	0.562907
HES1	7.42424	0.134694	3.32305	5.32343	4.36834e-05	0.000122396	0.361597
VEGFR-2	6.86854	0.145591	2.56303	5.06822	3.92167e-05	0.000113081	0.250339
eIF4G	6.75009	0.148146	5.94611	6.48971	1.83619e-07	2.44835e-06	0.334242
NDRG1_pT346	6.02325	0.166023	5.36339	5.43827	6.28381e-05	0.000162286	0.608143
IGFRb	5.94335	0.168255	3.45534	5.05999	4.35387e-06	2.08564e-05	0.207937
YAP_pS127	5.54902	0.180212	4.41146	7.74413	8.37689e-09	4.2703e-07	0.207731
p70-S6K1	5.49689	0.181921	3.3152	7.9161	4.1279e-09	4.08663e-07	0.147904
TAZ	5.27214	0.189676	3.62717	6.25947	1.58149e-08	5.87127e-07	0.119339
Coup-TFII	5.23468	0.191034	3.08269	5.45853	3.82805e-06	2.01184e-05	0.198505
Claudin-7	5.06984	0.197245	1.75262	5.08901	6.89342e-05	0.000173504	0.17578
mTOR	4.78688	0.208904	1.97565	7.17287	1.10994e-07	1.73501e-06	0.10973
MDM2_pS166	4.22792	0.236523	2.54379	6.81868	3.95661e-07	3.91704e-06	0.148667
p16INK4a	4.19129	0.23859	1.96128	5.05096	0.00160287	0.00242883	0.349593
RPA32_pS4_S8	4.13465	0.241859	2.67984	5.21409	4.18674e-06	2.08564e-05	0.147491
Rb_pS807_S811	4.11877	0.242791	3.83654	7.99989	3.55681e-08	9.60338e-07	0.204792
Cox2	4.08899	0.244559	1.68042	5.5102	3.89845e-05	0.000113081	0.153085
Akt_pT308	4.03189	0.248023	2.24255	5.75105	9.31026e-06	4.00746e-05	0.165613
Akt	3.93461	0.254155	1.32186	7.96108	8.95842e-08	1.65604e-06	0.0771229
53BP1	3.88945	0.257106	3.6527	7.73951	2.70159e-07	3.31479e-06	0.234988
Gab2	3.83957	0.260446	2.43299	7.63848	5.08402e-08	1.25829e-06	0.122155
Rictor	3.73765	0.267548	2.28459	7.086	3.06165e-07	3.31479e-06	0.128731
RBM15	3.57697	0.279566	3.31845	5.54535	1.05831e-06	7.6663e-06	0.146859
p90RSK_pT573	3.41671	0.292679	1.95209	7.85779	1.92112e-08	6.3397e-07	0.0849285
Paxillin	3.30636	0.302448	3.18522	7.20443	3.03714e-07	3.31479e-06	0.171726
Merlin	3.20964	0.311561	2.16776	7.17376	4.20066e-07	4.02451e-06	0.119407
GSK-3a-b_pS21_S9	3.17694	0.314768	1.22331	6.35614	4.13371e-05	0.000118049	0.115984
Caveolin-1	3.11047	0.321495	2.58999	7.93626	5.39043e-07	4.57417e-06	0.166225
CDK1	3.04009	0.328938	2.24511	5.12235	2.68784e-05	8.3155e-05	0.145871
c-Jun_pS73	3.03784	0.329181	2.29087	7.9439	2.88299e-10	8.56247e-08	0.0553496
Notch1	2.84499	0.351495	1.99686	7.39901	4.86273e-07	4.33105e-06	0.108204
Dvl3	2.79155	0.358224	2.04561	7.63567	1.32304e-06	8.83459e-06	0.130691
p44-42-MAPK	2.77613	0.360213	1.17671	3.96418	0.00102185	0.00162294	0.116938
Sox2	2.74553	0.364228	1.74041	7.28616	2.163e-08	6.4241e-07	0.0582108
FAK	2.64647	0.377862	1.34672	5.85987	6.10463e-08	1.39467e-06	0.0330162
FASN	2.49609	0.400626	2.20031	7.98598	8.62687e-09	4.2703e-07	0.0710138
Stat3	2.4517	0.40788	0.775927	4.1519	0.00360715	0.00512595	0.101579
mTOR_pS2448	2.43893	0.410015	1.67966	7.5506	2.88027e-06	1.58415e-05	0.105357
PEA-15	2.41688	0.413756	1.46576	5.62492	1.53542e-05	5.77241e-05	0.0817364
TSC1	2.38384	0.419491	1.27137	7.53283	4.95811e-07	4.33105e-06	0.0611457
p70-S6K_pT389	2.37263	0.421474	1.47176	7.85457	7.58212e-08	1.60849e-06	0.0583207
S6	2.35218	0.425137	1.76042	5.46463	0.000127801	0.000275834	0.137191
eEF2	2.34677	0.426117	1.25562	5.83327	3.85757e-05	0.000113081	0.0842852
Gys_pS641	2.32722	0.429698	0.589352	7.98106	1.8493e-07	2.44835e-06	0.0263268
4E-BP1_pT37_T46	2.28247	0.438121	0.989769	7.71819	2.10554e-06	1.25069e-05	0.0572615
Rad51	2.25369	0.443716	1.61714	4.42041	9.02393e-06	4.00016e-05	0.0503087
4E-BP1_pS65	2.20292	0.453943	1.72518	3.98469	1.40865e-05	5.50486e-05	0.0469086
ATM	2.19771	0.45502	1.86397	7.15231	1.51525e-05	5.76961e-05	0.126104
PDGFR-b	2.19621	0.455329	1.7222	6.28402	0.00119979	0.0018463	0.21478
JNK2	2.17826	0.459083	1.3422	7.86397	9.25062e-07	7.04471e-06	0.0677559
COG3	2.13405	0.468592	1.2482	6.49005	1.89603e-07	2.44835e-06	0.036832
HER3	2.10868	0.474231	1.64796	7.96633	9.47903e-08	1.65604e-06	0.06072
Bad_pS112	2.06492	0.48428	0.984109	7.97939	3.12505e-07	3.31479e-06	0.0413514
Jagged1	2.06089	0.485228	1.41627	3.7786	0.00108123	0.00170811	0.101688
Jak2	2.06082	0.485245	1.70651	5.37649	4.30809e-06	2.08564e-05	0.0593444
ACC_pS79	2.03398	0.491647	1.78077	5.32081	0.00265637	0.00382981	0.214557
Stat5a	1.92678	0.519	1.49922	7.94811	6.23892e-05	0.000162286	0.116744
HSP70	1.91796	0.521388	1.36698	5.09074	1.37295e-06	8.8645e-06	0.0314302
Fibronectin	1.9056	0.524768	1.18096	4.38953	0.000128165	0.000275834	0.0548099
P-Cadherin	1.86705	0.535605	0.380589	5.48892	3.16881e-05	9.51843e-05	0.0174813
Smad1	1.86199	0.537059	1.26384	5.13255	1.20921e-05	4.92005e-05	0.0435287
Chk1_pS345	1.83402	0.545252	1.35263	7.26083	8.28991e-08	1.6414e-06	0.0353417
FAK_pY397	1.80542	0.553887	1.27274	5.26882	0.000108632	0.000244423	0.067049
PMS2	1.79109	0.558318	1.36783	5.15077	5.12821e-05	0.000139732	0.0595928
XIAP	1.78093	0.561503	1.51267	6.60802	9.22228e-07	7.04471e-06	0.0463073
PRAS40_pT246	1.76135	0.567745	1.15129	7.29447	1.22587e-05	4.92005e-05	0.0577833
LC3A-B	1.75686	0.569196	0.862081	7.91036	5.94056e-07	4.90096e-06	0.0311891
EGFR	1.75018	0.57137	1.26043	3.24389	0.000667037	0.00108852	0.0503813
MMP2	1.74789	0.572119	1.34673	7.75192	1.27677e-05	5.05602e-05	0.0713219
Bid	1.74469	0.573167	1.22271	5.33149	6.21656e-07	4.99005e-06	0.02307
PKA-a	1.73557	0.576179	1.20167	5.64145	0.00538989	0.00737695	0.139963
YB1	1.72539	0.579578	1.38381	4.56233	0.000138591	0.000287842	0.0594764
HER3_pY1289	1.72317	0.580326	1.10135	7.70612	2.25294e-05	7.48009e-05	0.0613433
EGFR_pY1068	1.68023	0.595158	1.37733	3.50393	0.00188911	0.00281943	0.0787744
Glutaminase	1.65003	0.606048	1.09162	7.97555	7.81066e-06	3.5148e-05	0.0503346
Tuberin	1.64337	0.608507	1.85198	3.28813	0.00509751	0.00700908	0.128669
HER2_pY1248	1.63791	0.610534	1.29498	6.19412	4.25175e-05	0.000120264	0.0586393
c-Myc	1.6319	0.612783	1.14026	7.15894	9.61298e-05	0.000221322	0.0670812
SHP-2_pY542	1.61999	0.617289	1.18743	3.16106	0.0451218	0.0542557	0.166625
PI3K-p110-a	1.60971	0.62123	1.36022	6.30531	0.000377773	0.000675895	0.0883712
PDK1	1.60275	0.623929	1.29151	7.80477	1.47849e-05	5.70276e-05	0.0602329
PD-L1	1.59805	0.625764	1.2207	5.59735	2.48601e-05	7.85474e-05	0.0424454
Wee1	1.58436	0.631171	1.11202	5.22456	1.56754e-05	5.81949e-05	0.0315636
Glutamate-D1-2	1.57145	0.636354	0.876002	6.69428	0.000137963	0.000287842	0.0479629
b-Catenin_pT41_S45	1.55636	0.642526	0.941083	4.50609	0.00414766	0.00578336	0.0732474
MSH6	1.55115	0.644684	1.25632	6.62589	0.000523416	0.000890116	0.0831283
PKC-a_pS657	1.5503	0.645038	1.31816	4.31351	0.00109768	0.00172493	0.0704637
eEF2K	1.54988	0.645213	1.58218	3.6969	0.00653702	0.00878504	0.118157
B7-H4	1.53496	0.651484	1.07543	7.99806	0.000110278	0.000246223	0.0620186
B7-H3	1.51613	0.659575	1.19373	7.9775	2.00714e-05	6.85197e-05	0.0527129
ACC1	1.49761	0.667731	1.36597	7.02857	0.000847216	0.00136752	0.0942985
HIAP	1.48735	0.672338	1.10566	4.48329	9.29927e-05	0.000215772	0.0315932
Elk1_pS383	1.48131	0.675078	1.0366	7.37124	1.89633e-05	6.78567e-05	0.0400261
CD26	1.47315	0.678818	1.16603	4.26226	7.17892e-05	0.000177678	0.0283312
Raptor	1.46689	0.681716	1.21206	6.41915	0.000134316	0.000282921	0.0546089
Heregulin	1.44605	0.691538	1.22763	5.10858	0.000182018	0.000351036	0.0448646
Myt1	1.44178	0.693589	1.10443	6.58212	0.000217189	0.00041086	0.0527709
Tyro3	1.44126	0.693839	1.01139	7.87988	1.28199e-07	1.90375e-06	0.0199822
Hexokinase-II	1.42777	0.700392	1.26828	6.27883	5.94776e-05	0.000158275	0.0455043
Stat3_pY705	1.42681	0.700865	0.917698	7.99841	8.31455e-05	0.000196504	0.0426561
ER	1.42263	0.702921	1.29575	7.98362	3.05526e-07	3.31479e-06	0.0281883
YB1_pS102	1.4184	0.705021	1.08647	6.76799	0.0001532	0.000313796	0.0479907
N-Cadherin	1.40554	0.71147	1.22344	4.74468	0.00546096	0.00743993	0.0826222
NF-kB-p65_pS536	1.40322	0.712647	1.20663	7.68508	6.97209e-06	3.18571e-05	0.0366521
B-Raf_pS445	1.39058	0.719123	0.762261	6.94413	2.87563e-05	8.80476e-05	0.0250313
FoxO3a_pS318_S321	1.37405	0.727776	1.0186	3.41183	0.0018466	0.0027699	0.0353993
Notch3	1.3576	0.736593	1.18317	3.74047	0.0011986	0.0018463	0.0392052
TFAM	1.33474	0.749209	1.22991	7.61162	0.00137522	0.00209821	0.0699409
PR	1.326	0.754148	0.94273	4.79637	0.000510331	0.000876117	0.0310329
SLC1A5	1.30239	0.767819	1.57862	7.98464	0.0923562	0.105095	0.211354
PREX1	1.29986	0.769311	1.09441	4.18917	0.0086885	0.0114181	0.0599002
ATR_pS428	1.28666	0.777209	1.06476	4.16332	0.00600423	0.00814272	0.0504688
Rab25	1.28068	0.780837	1.06942	7.6675	0.000158653	0.000314861	0.0374689
IGFBP5	1.24802	0.80127	1.09623	7.88129	0.00010041	0.000227648	0.0329093
Rictor_pT1135	1.24413	0.803773	0.828495	7.59646	7.1007e-05	0.000177219	0.022694
PLC-gamma2_pY759	1.24405	0.803825	0.927783	3.52246	0.0302008	0.0371713	0.056185
DUSP4	1.21582	0.822488	1.09448	3.18124	0.0308521	0.0377082	0.056404
A-Raf	1.20817	0.827699	1.1491	4.07289	0.0463509	0.0555089	0.0751313
JAB1	1.2068	0.82864	1.10327	6.27298	0.057166	0.0671079	0.0872852
p27-Kip-1	1.20329	0.831058	1.13327	5.61235	2.51719e-05	7.86954e-05	0.016317
C-Raf	1.2028	0.831394	1.07589	7.99885	0.00957231	0.0124147	0.0574655
GCN5L2	1.1942	0.837378	1.16532	5.49502	0.00994916	0.0128474	0.052563
4E-BP1	1.19352	0.837857	1.06991	4.55663	0.108577	0.121688	0.0931444
MEK2	1.18256	0.845623	0.938072	6.50196	0.000541167	0.000902959	0.0244795
Axl	1.17301	0.852509	1.35606	3.33738	0.162066	0.178273	0.118758
Bak	1.17157	0.853557	1.14262	6.04066	0.000563279	0.00092941	0.0269082
IRS1	1.16939	0.85515	1.02219	7.63966	0.00367393	0.00519598	0.0381121
MAPK_pT202_Y204	1.16318	0.859715	1.02529	6.77895	0.00466286	0.00647135	0.0368067
ATM_pS1981	1.1587	0.863039	1.0231	7.01034	0.0302877	0.0371713	0.0547639
HSP27_pS82	1.14724	0.871658	0.91459	7.84559	0.00490135	0.00677071	0.0319475
TTF1	1.14415	0.874009	1.10592	3.20179	0.0796286	0.0920221	0.0578321
Rab11	1.13392	0.881898	1.09629	3.96563	0.0121835	0.015597	0.0310854
Aurora-B	1.13195	0.88343	0.93979	3.30301	0.0277626	0.0343563	0.0305388
XRCC1	1.13063	0.884466	1.12737	6.79434	0.00700112	0.00932437	0.0358327
PKC-a	1.12423	0.889497	1.08015	7.9111	0.0310315	0.0377719	0.0476979
PKC-b-II_pS660	1.12163	0.891561	0.570981	4.44965	0.143447	0.158378	0.0364845
FRA-1	1.11678	0.89543	0.790438	7.22687	0.0236706	0.0295386	0.0302076
cdc25C	1.11451	0.897253	0.873352	3.32791	0.293449	0.313505	0.0751367
Bcl-xL	1.11116	0.899961	0.71857	3.94659	0.240197	0.262274	0.0542048
c-Met_pY1234_Y1235	1.10253	0.907009	0.931114	4.33999	0.0074996	0.00989948	0.0190527
EGFR_pY1173	1.0991	0.909836	1.04581	7.36028	0.00069694	0.0011311	0.0175182
FoxM1	1.09105	0.916545	0.962435	4.46437	0.0591839	0.0692032	0.0330137
c-Kit	1.08032	0.925651	0.953436	4.06496	0.0892802	0.101986	0.0328725
GPBB	1.07932	0.92651	0.75797	6.79502	0.107895	0.121382	0.0310062
p27_pT157	1.06291	0.940817	1.03657	6.77829	0.205075	0.22475	0.044825
Tuberin_pT1462	1.06221	0.941434	1.0338	6.60876	0.113901	0.127175	0.0340447
AR	1.05544	0.947471	1.17808	7.59686	0.12145	0.135096	0.0362608
LDHA	1.04042	0.961149	1.04005	3.33899	0.672943	0.698825	0.0889605
p53	1.03653	0.964753	0.779821	6.53941	0.505061	0.531926	0.0395381
Src	1.0363	0.964976	0.868202	5.71191	0.588829	0.615783	0.0538751
c-Abl	1.03296	0.968095	1.04996	7.60383	0.334215	0.354506	0.0329118
FoxO3a	1.025	0.975613	0.818166	3.47114	0.583135	0.611983	0.0333653
Smad3	1.01826	0.982064	1.05653	4.94437	0.740911	0.756519	0.054569
PDK1_pS241	1.01665	0.983627	1.10245	7.99995	0.784261	0.792264	0.0641715
UBAC1	1.01531	0.984921	0.895544	5.98205	0.754346	0.764644	0.0414658
IGF1R_pY1135_Y1136	1.00951	0.990576	0.988715	5.82764	0.741236	0.756519	0.0270046
PKC-delta_pS664	1.00944	0.990652	0.819521	7.05156	0.687613	0.709101	0.0183481
C-Raf_pS338	1.00688	0.993165	0.928333	6.04074	0.800336	0.805762	0.0240751
Pdcd-1L1	0.996111	1.0039	0.829578	3.21041	0.965631	0.965631	0.0694859
Rock-1	0.990886	1.0092	0.95185	7.87103	0.845275	0.84813	0.0432477
MEK1_pS217_S221	0.982176	1.01815	0.917234	7.88901	0.307049	0.326859	0.0151328
JNK_pT183_Y185	0.979906	1.02051	0.996725	3.07408	0.644727	0.671874	0.0397897
SDHA	0.968851	1.03215	1.16275	6.07268	0.243162	0.264539	0.0285542
TFRC	0.965912	1.03529	1.3065	3.50786	0.74765	0.760452	0.130623
Atg7	0.958506	1.04329	0.547697	3.16756	0.67745	0.701054	0.0510408
Ets-1	0.955989	1.04604	0.950799	4.98972	0.702678	0.722129	0.106286
Caspase-3	0.95177	1.05067	1.05517	3.82142	0.280246	0.30157	0.041708
NAPSIN-A	0.93978	1.06408	0.991114	4.53553	0.0875899	0.100441	0.0285169
BRD4	0.923225	1.08316	1.18386	3.16202	0.476789	0.503938	0.118315
B-Raf	0.902301	1.10828	0.903394	3.70081	0.0620671	0.0722899	0.0354449
14-3-3-beta	0.899543	1.11168	0.936445	6.68377	0.00177519	0.00267629	0.0199847
ACVRL1	0.897925	1.11368	0.899316	3.81572	0.0817822	0.0941447	0.0416353
Chk2_pT68	0.882429	1.13324	0.858235	4.34307	0.0356243	0.0431853	0.0360773
PLK1	0.876878	1.14041	1.23748	3.7617	0.288751	0.309599	0.133336
PARP1	0.873898	1.1443	0.943093	7.27611	0.0493767	0.0586595	0.0546345
Atg3	0.871524	1.14741	0.888626	4.67026	0.0491238	0.0585935	0.0468314
IGFBP2	0.861246	1.16111	0.834482	3.84566	0.0135665	0.017293	0.0292416
Mnk1	0.847229	1.18032	0.896987	3.74392	0.00292792	0.00418073	0.0218385
MIF	0.845744	1.18239	0.772155	3.38465	0.254875	0.275265	0.0958999
PCNA	0.843769	1.18516	0.950982	4.97037	0.0248506	0.0308813	0.0516172
D-a-Tubulin	0.826826	1.20944	0.910596	4.6733	0.00729912	0.00967785	0.0388085
SOD2	0.809399	1.23549	0.991198	7.49568	0.000531786	0.000897389	0.0369539
Chk1	0.806166	1.24044	0.812387	7.9876	0.00411219	0.00576095	0.0448464
Puma	0.798369	1.25255	0.914442	5.06472	0.000949451	0.00152425	0.0305362
TIGAR	0.793596	1.26009	0.770909	3.77027	0.0205089	0.02581	0.0472285
p38-MAPK	0.791817	1.26292	0.590645	3.09739	0.246801	0.267518	0.0986426
PEA-15_pS116	0.787346	1.27009	0.948086	7.22205	2.11387e-05	7.13433e-05	0.023799
Cyclin-B1	0.785334	1.27334	1.16409	3.22252	0.104729	0.118268	0.128005
AMPKa	0.781066	1.2803	1.02683	3.7588	0.0374529	0.0452175	0.0820407
MEK1	0.779006	1.28369	1.15901	4.49599	0.095518	0.108278	0.140338
Mcl-1	0.778554	1.28443	1.00035	5.44481	0.00041815	0.00073923	0.0334876
Stathmin-1	0.763982	1.30893	0.823506	3.13584	0.0215285	0.0269787	0.0530019
PI3K-p85	0.760995	1.31407	0.725332	3.02595	0.129053	0.143018	0.0976132
p27_pT198	0.757418	1.32027	0.907148	5.11132	0.000442613	0.000773445	0.0321627
YAP	0.756321	1.32219	0.907049	4.86064	0.000156673	0.000314861	0.0245615
IRF-1	0.748086	1.33674	0.735791	3.1845	0.0102474	0.0131753	0.0399053
PAR	0.729283	1.37121	0.972402	7.93368	0.0763705	0.0886017	0.154325
Bim	0.728779	1.37216	0.976339	3.03299	0.0540047	0.063902	0.103194
Bcl2A1	0.723409	1.38234	0.839099	4.69809	0.00375169	0.00528082	0.0522141
INPP4b	0.721004	1.38696	0.903504	3.54448	0.00232708	0.00338796	0.03865
Src_pY527	0.717264	1.39419	1.07291	7.98248	0.00137761	0.00209821	0.0762342
Cyclin-D1	0.717131	1.39444	0.796671	5.19835	4.45878e-05	0.000123762	0.0217062
Rb	0.715347	1.39792	0.739559	3.50422	0.0023689	0.00343202	0.0321554
MIG6	0.708981	1.41047	0.857359	6.51491	2.34225e-05	7.48009e-05	0.0284141
RPA32	0.676288	1.47866	0.879375	3.42807	0.00663949	0.00888256	0.0599474
PKM2	0.67312	1.48562	0.738263	3.26755	0.020327	0.0256898	0.0709306
GATA3	0.657005	1.52206	0.746423	4.06585	0.00100699	0.00160794	0.0382193
eIF4E	0.63054	1.58594	0.738847	4.5512	0.00211249	0.00309069	0.0558867
Shc_pY317	0.617181	1.62027	0.743279	3.01174	0.00932779	0.0121507	0.0619375
Cox-IV	0.611106	1.63638	0.831263	3.39974	0.000537715	0.000902267	0.0329206
b-Actin	0.609758	1.63999	0.736131	3.44172	0.0548968	0.0646998	0.131178
PYGM	0.600145	1.66626	0.767689	3.62212	0.00291224	0.00417843	0.0563999
ARHI	0.593296	1.6855	0.785242	6.37647	3.86112e-06	2.01184e-05	0.0289267
RSK	0.587217	1.70295	0.813173	5.28757	2.33013e-05	7.48009e-05	0.0321825
DJ1	0.580553	1.7225	0.819689	7.34785	3.13253e-09	4.08663e-07	0.0140414
Porin	0.579878	1.7245	0.720481	6.50846	6.7968e-05	0.000172534	0.0451996
Bax	0.579129	1.72673	0.852013	5.81384	4.70125e-05	0.000129284	0.0446146
ERCC1	0.572236	1.74753	0.814075	7.75181	1.0784e-05	4.51105e-05	0.0469502
CXCR4	0.559389	1.78766	0.756718	3.24234	0.00198446	0.00291775	0.0493486
Complex-II-Subunit	0.548431	1.82338	0.963937	5.305	6.0548e-05	0.000159139	0.052075
c-Met	0.547619	1.82609	0.767447	3.60032	0.000550405	0.000913242	0.0409337
UGT1A	0.53231	1.87861	0.663985	7.26015	1.09253e-07	1.73501e-06	0.0210857
DM-K9-Histone-H3	0.529807	1.88748	0.797958	4.57518	9.25108e-06	4.00746e-05	0.0244537
Myosin-IIa_pS1943	0.528421	1.89243	0.958116	3.14425	0.0141191	0.0179204	0.127205
Myosin-11	0.51734	1.93297	0.661024	6.62211	3.17281e-05	9.51843e-05	0.045104
Transglutaminase	0.504481	1.98224	0.700801	3.20171	0.000165835	0.000326179	0.0240877
AMPKa_pT172	0.497447	2.01026	0.817755	7.36734	4.35288e-07	4.04002e-06	0.0356375
Beclin	0.496514	2.01404	0.743114	3.06602	0.00190965	0.00283582	0.053338
Caspase-8	0.484349	2.06463	0.74498	3.08323	0.000474219	0.000818855	0.0352501
GSK-3a-b	0.483687	2.06745	0.785173	5.24272	1.95965e-05	6.85197e-05	0.0404576
N-Ras	0.474867	2.10585	0.741272	4.99945	5.11115e-06	2.37189e-05	0.0277181
Rheb	0.469717	2.12894	0.759207	4.37282	1.2113e-05	4.92005e-05	0.0268779
Snail	0.46742	2.1394	0.723181	7.28087	1.36122e-08	5.77545e-07	0.0207961
ADAR1	0.466318	2.14446	0.737738	3.90836	0.000167475	0.000327237	0.0409273
CD49b	0.450271	2.22088	0.701444	3.66835	0.000330666	0.000602503	0.0440924
Cyclophilin-F	0.428836	2.33189	0.803278	7.93199	3.5233e-07	3.60835e-06	0.0454854
PI3K-p110-b	0.426004	2.3474	0.789283	3.71743	0.000280098	0.000516703	0.0516688
Gys	0.424659	2.35483	0.874426	3.70005	0.000123537	0.000269782	0.0455642
p21	0.419504	2.38377	0.731456	3.43345	8.2032e-05	0.00019648	0.0297125
Collagen-VI	0.41854	2.38926	0.795238	3.07752	0.00606794	0.00819172	0.10488
Src_pY416	0.418085	2.39186	0.889776	3.11938	0.0092748	0.0121349	0.137809
HER2	0.41202	2.42707	0.700173	5.78959	2.8406e-06	1.58415e-05	0.0357792
MCT4	0.400904	2.49436	0.660164	3.46183	0.000399401	0.000710312	0.0454652
DM-Histone-H3	0.381245	2.62299	0.829203	3.33298	0.000159021	0.000314861	0.0426279
Cyclin-E1	0.372865	2.68194	0.712657	4.48474	2.20535e-06	1.28429e-05	0.0233808
PAI-1	0.359428	2.7822	0.779552	4.99299	8.41763e-05	0.000196853	0.0698985
p38_pT180_Y182	0.358873	2.7865	0.868978	3.03461	0.00114356	0.0017782	0.0746976
ERCC5	0.357797	2.79488	0.693633	3.68928	0.000111091	0.000246223	0.0415241
14-3-3-epsilon	0.34813	2.87249	0.708022	3.87231	1.19546e-06	8.25702e-06	0.0146191
XBP-1	0.346609	2.88509	0.732198	3.23705	0.000134041	0.000282921	0.0367281
Pdcd4	0.345875	2.89122	1.0251	6.754	7.85593e-09	4.2703e-07	0.0321725
CD29	0.34095	2.93298	0.716485	3.1152	5.96862e-05	0.000158275	0.0258378
Smac	0.33135	3.01796	0.708299	4.49564	1.87645e-06	1.16105e-05	0.0250308
SF2	0.323584	3.09039	0.709249	5.23272	1.33857e-06	8.83459e-06	0.0329844
GAPDH	0.322824	3.09766	0.675155	4.90277	2.07946e-06	1.25069e-05	0.0301066
Smad4	0.317707	3.14756	0.670494	3.94364	2.28416e-05	7.48009e-05	0.033331
TWIST	0.314871	3.1759	0.720403	3.32017	7.39637e-05	0.000181547	0.0344525
ATP5A	0.311743	3.20777	0.744177	3.75243	0.000183481	0.000351573	0.0590486
HSP27	0.307439	3.25268	0.700733	3.14877	3.22519e-05	9.57883e-05	0.0231862
G6PD	0.305649	3.27172	0.703898	3.0853	0.000157195	0.000314861	0.0370712
E2F1	0.301131	3.32082	0.742583	3.11125	0.000158429	0.000314861	0.0403826
Rad50	0.289174	3.45812	0.661713	3.0423	0.000150902	0.000311236	0.0347033
BAP1	0.287625	3.47675	0.698852	3.17485	0.000190685	0.000363035	0.0435202
14-3-3-zeta	0.287586	3.47722	0.988715	3.97903	4.19088e-06	2.08564e-05	0.0351543
NDUFB4	0.285908	3.49763	0.708843	3.23029	5.24791e-05	0.000141694	0.0307458
SCD	0.285199	3.50632	0.690775	3.2407	0.000239464	0.000444506	0.0484407
Chk2	0.276749	3.61339	0.66692	3.23245	6.37655e-05	0.000163262	0.0314776
Tau	0.270344	3.699	0.671256	3.26602	7.53418e-05	0.000183414	0.034704
PRAS40	0.265103	3.77211	0.639115	3.2175	0.000442713	0.000773445	0.0562857
CD31	0.259645	3.85141	0.649806	3.1735	2.32692e-05	7.48009e-05	0.0222577
Annexin-VII	0.254839	3.92404	0.672157	3.01956	0.000350506	0.000634759	0.049893
H2AX_pS140	0.25312	3.9507	0.745202	3.51373	9.54651e-06	4.05045e-05	0.0261065
MSH2	0.249857	4.0023	0.647339	3.13718	1.9986e-05	6.85197e-05	0.020958
VHL-EPPK1	0.247908	4.03375	0.639964	3.23464	0.000445809	0.000774299	0.0594507
Caspase-7-cleaved	0.239932	4.16785	0.996175	3.14254	0.000117408	0.000258297	0.0584009
CD44	0.223635	4.47156	0.682922	3.16234	0.000370091	0.000666163	0.0608692
Mitochondria	0.218338	4.58006	0.633555	3.14745	0.000234415	0.00043787	0.0489751
XPA	0.204121	4.89905	0.597133	3.3305	1.74515e-05	6.3989e-05	0.0243724
Vimentin	0.20107	4.97338	0.659404	3.01634	8.18198e-05	0.00019648	0.0342536
Bcl2	0.193034	5.18043	0.612625	3.19425	9.99307e-05	0.000227648	0.0396379
Hif-1-alpha	0.186872	5.35125	0.628233	3.01735	0.000524479	0.000890116	0.0627666
Ubq-Histone-H2B	0.18269	5.47376	0.610373	3.07128	8.33655e-05	0.000196504	0.0348525
Annexin-I	0.180363	5.54437	0.574152	3.22674	1.99137e-05	6.85197e-05	0.0237273
Chk1_pS296	0.15795	6.33111	0.643087	3.00341	0.00111999	0.00175072	0.0881601
XPF	0.152572	6.55426	0.583572	3.33744	1.772e-05	6.41811e-05	0.0272309
EMA	0.149819	6.67471	0.597786	3.05886	0.000294034	0.000539063	0.0553329
Syk	0.1481	6.75219	0.588228	3.06643	0.00058939	0.000967121	0.0690753
Lck	0.142696	7.00788	1.42459	3.00343	0.00192802	0.00284886	0.243569
CD171	0.140372	7.12393	0.600334	3.01609	0.000233126	0.00043787	0.0511125
Histone-H3	0.12893	7.75614	1.71515	3.11927	0.00017356	0.00033691	0.146456
PTEN	0.0632545	15.8091	0.502052	3.15528	3.82651e-06	2.01184e-05	0.0153309

## Sheet: Table S5
Supplementary Table S5. Microarray gene expression fold changes and P values of Dactolisib vs. control treated MDSCs
PROBEID	SYMBOL	GENENAME	log2 foldchange (Dactolisib/ control)	AveExpr	t	P.Value	adj.P.Val	stderr
1456475_s_at	Prkar2b	protein kinase, cAMP dependent regulatory, type II beta	-1.4257	7.60297	-15.1205	3.29295e-07	0.00577139	0.113921
1440383_at	Dclre1b	DNA cross-link repair 1B	-1.36681	3.98643	-14.8441	3.80422e-07	0.00577139	0.137375
1438664_at	Prkar2b	protein kinase, cAMP dependent regulatory, type II beta	-1.46594	6.98169	-13.7199	7.02996e-07	0.0071101	0.0573702
1434316_at	Chsy1	chondroitin sulfate synthase 1	-1.17776	7.49096	-12.791	1.21081e-06	0.00918457	0.463245
1454901_at	Ypel2	yippee like 2	1.36836	5.39255	12.3056	1.63216e-06	0.00985237	0.102791
1428976_at	Tmpo	thymopoietin	-1.09028	6.30759	-11.8063	2.24457e-06	0.00985237	0.141654
1447788_s_at	Tspyl3	TSPY-like 3	-1.10334	5.71135	-11.4468	2.84497e-06	0.00985237	0.157961
1440284_at	NA	NA	-1.04021	6.08224	-11.2812	3.18038e-06	0.00985237	0.380563
1439012_a_at	Dck	deoxycytidine kinase	-1.19246	8.99198	-11.2792	3.18453e-06	0.00985237	0.0783197
1435168_at	Zfp710	zinc finger protein 710	-1.20395	7.46563	-11.2505	3.24711e-06	0.00985237	0.145589
1434249_s_at	Trim9	tripartite motif-containing 9	-1.25666	3.47796	-11.0093	3.83112e-06	0.010088	0.13884
1455790_at	E2f2	E2F transcription factor 2	-1.07261	5.83046	-10.8102	4.40188e-06	0.010088	0.142336
1416896_at	Rps6ka1	ribosomal protein S6 kinase polypeptide 1	-1.01989	8.40119	-10.7394	4.62739e-06	0.010088	0.127693
1438981_at	NA	NA	-1.09171	5.29237	-10.6484	4.93631e-06	0.010088	0.207737
1430640_a_at	Prkar2b	protein kinase, cAMP dependent regulatory, type II beta	-1.00305	7.83246	-10.5525	5.2871e-06	0.010088	0.228136
1428352_at	Arrdc2	arrestin domain containing 2	0.981876	6.64274	10.4217	5.81142e-06	0.010088	0.220042
1424567_at	Tspan2	tetraspanin 2	-1.03358	6.72638	-10.4183	5.82545e-06	0.010088	0.217889
1452210_at	Dna2	DNA replication helicase/nuclease 2	-0.971862	7.23159	-10.3813	5.98457e-06	0.010088	0.0992033
1422787_at	Fkbpl	FK506 binding protein-like	-0.946909	6.80195	-10.2809	6.44107e-06	0.010282	0.135628
1441516_a_at	C130050O18Rik	RIKEN cDNA C130050O18 gene	-0.956207	7.11021	-10.0935	7.40075e-06	0.010282	0.0747761
1417840_at	Cep19	centrosomal protein 19	-0.920109	7.09134	-9.97172	8.10943e-06	0.010282	0.0714819
1433963_a_at	Fermt3	fermitin family member 3	-0.915385	8.59501	-9.94637	8.26628e-06	0.010282	0.196954
1416703_at	Mapk14	mitogen-activated protein kinase 14	-0.926097	8.48366	-9.84789	8.90863e-06	0.010282	0.172782
1438802_at	Foxp1	forkhead box P1	0.918873	5.40264	9.71727	9.84801e-06	0.010282	0.137452
1451927_a_at	Mapk14	mitogen-activated protein kinase 14	-0.894488	5.79027	-9.6752	1.01737e-05	0.010282	0.223161
1424243_at	Rwdd4a	RWD domain containing 4A	-0.897262	4.98823	-9.67205	1.01986e-05	0.010282	0.143535
1434277_a_at	Ypel2	yippee like 2	1.03826	6.79122	9.66203	1.02781e-05	0.010282	0.174352
1428566_at	Hspbap1	Hspb associated protein 1	0.891004	7.68099	9.63716	1.04786e-05	0.010282	0.0932027
1439257_x_at	Rpn1	ribophorin I	-0.955408	7.96327	-9.5916	1.08572e-05	0.010282	0.652427
1451878_a_at	Jmy	junction-mediating and regulatory protein	1.06661	6.09312	9.58891	1.08801e-05	0.010282	0.0473848
1458351_s_at	Klhl2	kelch-like 2, Mayven	-1.0923	4.84662	-9.57941	1.09611e-05	0.010282	0.0968265
1452011_a_at	Uxs1	UDP-glucuronate decarboxylase 1	-0.881384	6.08765	-9.50783	1.15937e-05	0.010282	0.192508
1438943_x_at	Rpn1	ribophorin I	-1.0475	7.42809	-9.45648	1.20727e-05	0.010282	0.239886
1434428_at	Fam221a	family with sequence similarity 221, member A	0.977526	7.64089	9.4553	1.20839e-05	0.010282	0.182439
1448292_at	Uqcr11	ubiquinol-cytochrome c reductase, complex III subunit XI	-0.882908	7.41569	-9.45449	1.20917e-05	0.010282	0.294741
1449176_a_at	Dck	deoxycytidine kinase	-1.09181	7.29277	-9.42568	1.23705e-05	0.010282	0.054216
1424354_at	Tmem140	transmembrane protein 140	0.92434	10.207	9.38344	1.27924e-05	0.010282	0.155135
1454787_at	Zdhhc9	zinc finger, DHHC domain containing 9	-0.996186	7.01689	-9.35767	1.30576e-05	0.010282	0.210576
1456438_x_at	Rpn1	ribophorin I	-0.908937	7.9924	-9.31009	1.35635e-05	0.010282	0.0866489
1457063_at	NA	NA	-0.865416	4.50604	-9.30062	1.36668e-05	0.010282	0.228377
1436040_at	Snhg12	small nucleolar RNA host gene 12	0.906846	6.77143	9.2801	1.38937e-05	0.010282	0.100937
1417303_at	Mvd	mevalonate (diphospho) decarboxylase	0.883985	7.58322	9.20504	1.47597e-05	0.0103931	0.148026
1434067_at	AI662270	expressed sequence AI662270	-0.861196	6.8588	-9.14778	1.54608e-05	0.0103931	0.0795661
1417777_at	Ptgr1	prostaglandin reductase 1	-1.15387	8.336	-9.14317	1.55188e-05	0.0103931	0.0627412
1415834_at	Dusp6	dual specificity phosphatase 6	-0.866419	9.87354	-9.13278	1.56507e-05	0.0103931	0.0931475
1455914_at	AI987944	expressed sequence AI987944	-0.841741	4.6347	-9.12449	1.57565e-05	0.0103931	0.0908199
1433826_at	Tspyl3	TSPY-like 3	-0.834106	5.7223	-9.03238	1.69895e-05	0.010539	0.101574
1448747_at	Fbxo32	F-box protein 32	0.844387	6.33691	9.01599	1.72199e-05	0.010539	0.189765
1450019_at	Cx3cr1	chemokine (C-X3-C motif) receptor 1	-0.98689	4.65098	-9.00782	1.73361e-05	0.010539	0.159478
1448353_x_at	Rpn1	ribophorin I	-0.873144	7.86053	-9.00565	1.7367e-05	0.010539	0.281988
1426825_at	Fmnl3	formin-like 3	-0.836667	8.41318	-8.9519	1.81551e-05	0.0106292	0.0877167
1455694_at	Nbeal2	neurobeachin-like 2	-0.896437	7.42086	-8.94783	1.82163e-05	0.0106292	0.321238
1448663_s_at	Mvd	mevalonate (diphospho) decarboxylase	0.943959	7.28809	8.85954	1.96036e-05	0.0112229	0.115775
1433883_at	Tpm4	tropomyosin 4	-0.823267	10.178	-8.83329	2.00384e-05	0.0112594	0.411558
1416206_at	Sipa1	signal-induced proliferation associated gene 1	-0.825466	7.39718	-8.78879	2.08003e-05	0.011475	0.172664
1416062_at	Tbc1d15	TBC1 domain family, member 15	0.820266	9.1133	8.67338	2.29309e-05	0.0116866	0.366734
1447936_at	2410006H16Rik	RIKEN cDNA 2410006H16 gene	0.806602	9.82376	8.65366	2.33187e-05	0.0116866	0.131962
1439050_at	Gclm	glutamate-cysteine ligase, modifier subunit	-0.844994	8.55545	-8.64579	2.34754e-05	0.0116866	0.0945158
1451139_at	Slc39a4	solute carrier family 39 (zinc transporter), member 4	-0.797311	9.03734	-8.64221	2.35473e-05	0.0116866	0.141611
1428557_a_at	Osgepl1	O-sialoglycoprotein endopeptidase-like 1	-0.867862	3.85986	-8.62285	2.39392e-05	0.0116866	0.192649
1421855_at	Fgl2	fibrinogen-like protein 2	-0.891433	7.70625	-8.61666	2.40661e-05	0.0116866	0.0703136
1436312_at	Ikzf1	IKAROS family zinc finger 1	-0.7921	8.37341	-8.60839	2.42369e-05	0.0116866	0.162556
1422532_at	Xpc	xeroderma pigmentosum, complementation group C	-0.788848	7.98724	-8.56512	2.51521e-05	0.0116866	0.133153
1415698_at	Golm1	golgi membrane protein 1	-0.914303	8.21302	-8.55439	2.5385e-05	0.0116866	0.148028
1435995_at	Mrpl22	mitochondrial ribosomal protein L22	-0.828029	6.2717	-8.55344	2.54056e-05	0.0116866	0.180948
1458238_at	Arid5b	AT rich interactive domain 5B (MRF1-like)	0.788663	6.68131	8.54114	2.56759e-05	0.0116866	0.0970607
1435617_at	Camkmt	calmodulin-lysine N-methyltransferase	-0.786178	6.13955	-8.53527	2.58059e-05	0.0116866	0.0906249
1428554_a_at	Slirp	SRA stem-loop interacting RNA binding protein	-0.802017	6.97127	-8.5149	2.62629e-05	0.0117187	0.159333
1420507_a_at	Srek1ip1	splicing regulatory glutamine/lysine-rich protein 1interacting protein 1	-0.776895	5.52089	-8.44323	2.79438e-05	0.0120872	0.0432541
1448505_at	C1d	C1D nuclear receptor co-repressor	-0.785394	7.86852	-8.4286	2.83013e-05	0.0120872	0.119686
1428081_at	Klhl21	kelch-like 21	0.788633	8.25898	8.42543	2.83795e-05	0.0120872	0.304363
1438510_a_at	Hars	histidyl-tRNA synthetase	-0.777912	6.56347	-8.40415	2.89105e-05	0.0120872	0.0516672
1436549_a_at	Hnrnpa1	heterogeneous nuclear ribonucleoprotein A1	0.822276	8.73776	8.38271	2.94566e-05	0.0120872	0.151097
1418627_at	Gclm	glutamate-cysteine ligase, modifier subunit	-0.770997	11.1529	-8.36835	2.98287e-05	0.0120872	0.130251
1453301_a_at	Alkbh4	alkB homolog 4, lysine demethylase	-0.769132	5.6465	-8.34079	3.05577e-05	0.0120872	0.228404
1449184_at	Pglyrp1	peptidoglycan recognition protein 1	-0.766868	9.16252	-8.32352	3.10246e-05	0.0120872	0.106555
1452036_a_at	Tmpo	thymopoietin	-0.764607	7.60958	-8.3045	3.1548e-05	0.0120872	0.105854
1427956_at	Pcgf1	polycomb group ring finger 1	-0.787342	4.65245	-8.30037	3.16629e-05	0.0120872	0.250057
1434068_s_at	AI662270	expressed sequence AI662270	-0.766642	6.93195	-8.29078	3.19316e-05	0.0120872	0.101074
1435169_at	Crebrf	CREB3 regulatory factor	0.771783	9.11034	8.28012	3.22334e-05	0.0120872	0.051206
1416030_a_at	Mcm7	minichromosome maintenance complex component 7	0.76659	7.33142	8.25612	3.29243e-05	0.0120872	0.286581
1446330_at	NA	NA	0.757187	5.56171	8.22771	3.37634e-05	0.0120872	0.217555
1457648_x_at	Fam20c	family with sequence similarity 20, member C	0.789291	5.10919	8.214	3.41768e-05	0.0120872	0.228839
1422135_at	Zfp146	zinc finger protein 146	-0.761495	4.09276	-8.21394	3.41785e-05	0.0120872	0.113059
1435084_at	NA	NA	0.756413	7.18905	8.20971	3.43073e-05	0.0120872	0.0831689
1433702_at	Ermp1	endoplasmic reticulum metallopeptidase 1	-0.763937	6.74351	-8.17512	3.53799e-05	0.0120872	0.080117
1436679_at	Tecpr1	tectonin beta-propeller repeat containing 1	0.757507	4.85127	8.17322	3.544e-05	0.0120872	0.139043
1438647_x_at	Cetn2	centrin 2	-0.77787	6.55956	-8.17284	3.5452e-05	0.0120872	0.298748
1429728_at	Gin1	gypsy retrotransposon integrase 1	-0.785053	4.69865	-8.15007	3.618e-05	0.0120872	0.40985
1454654_at	Slc49a4	solute carrier family 49 member 4	0.749085	9.24914	8.12149	3.71178e-05	0.0120872	0.406454
1433465_a_at	AI467606	expressed sequence AI467606	-0.816844	9.571	-8.11065	3.74802e-05	0.0120872	0.0957319
1443827_x_at	Fam20c	family with sequence similarity 20, member C	0.789173	8.50685	8.10683	3.7609e-05	0.0120872	0.15442
1433466_at	AI467606	expressed sequence AI467606	-0.996063	8.61993	-8.10075	3.78149e-05	0.0120872	0.106497
1443208_at	NA	NA	0.787436	7.69116	8.0984	3.78947e-05	0.0120872	0.120423
1459522_s_at	Gyg	glycogenin	0.776271	9.42482	8.08211	3.84539e-05	0.0120872	0.216502
1421142_s_at	Foxp1	forkhead box P1	0.748312	8.32671	8.04239	3.98563e-05	0.0120872	0.0937212
1416470_a_at	Rpn1	ribophorin I	-0.759906	7.90236	-8.0422	3.9863e-05	0.0120872	0.15413
1428733_at	Gngt2	guanine nucleotide binding protein (G protein), gamma transducing activity polypeptide 2	-0.740228	7.99848	-8.03776	4.00233e-05	0.0120872	0.175787
1430271_x_at	Taf1d	TATA-box binding protein associated factor, RNA polymerase I, D	0.77849	6.88929	8.03417	4.01536e-05	0.0120872	0.218499
1438519_at	Klhl24	kelch-like 24	0.789215	8.55027	8.03274	4.02053e-05	0.0120872	0.194461
1453768_a_at	Fam110a	family with sequence similarity 110, member A	-0.813433	8.01525	-8.02568	4.04631e-05	0.0120872	0.0826123
1419254_at	Mthfd2	methylenetetrahydrofolate dehydrogenase (NAD+ dependent), methenyltetrahydrofolate cyclohydrolase	-0.855907	5.16479	-8.01984	4.06776e-05	0.0120872	0.334267
1433661_at	Nlrx1	NLR family member X1	-0.737524	6.80884	-8.01027	4.10316e-05	0.0120872	0.270277
1418473_at	Cutc	cutC copper transporter	-0.785947	5.43728	-7.99527	4.15938e-05	0.012135	0.219737
1418702_a_at	Rex1bd	required for excision 1-B domain containing	-0.740618	5.85155	-7.93655	4.38782e-05	0.012555	0.241779
1450898_at	Mfsd14a	major facilitator superfamily domain containing 14A	-0.762537	8.91929	-7.92387	4.43893e-05	0.012555	0.0573553
1417903_at	Gsdme	gasdermin E	-0.727688	8.59098	-7.9068	4.50881e-05	0.012555	0.146944
1416430_at	Cat	catalase	-0.731775	7.4002	-7.90348	4.52254e-05	0.012555	0.136299
1431302_a_at	Nudt7	nudix (nucleoside diphosphate linked moiety X)-type motif 7	-0.747151	5.83176	-7.90271	4.52574e-05	0.012555	0.113391
1429320_at	Cdkn2aip	CDKN2A interacting protein	0.753817	7.57597	7.89041	4.57708e-05	0.012555	0.133474
1434171_at	Zfp874a	zinc finger protein 874a	0.754017	5.74344	7.88663	4.59298e-05	0.012555	0.234374
1416111_at	Cd83	CD83 antigen	0.875989	7.97897	7.83573	4.81319e-05	0.012842	0.130682
1432880_at	6820402A03Rik	RIKEN cDNA 6820402A03 gene	0.724493	5.51995	7.83447	4.8188e-05	0.012842	0.0888158
1426693_x_at	Cox15	cytochrome c oxidase assembly protein 15	-0.723306	5.38483	-7.82014	4.88296e-05	0.012842	0.342275
1456199_x_at	Ranbp9	RAN binding protein 9	0.724469	9.54663	7.81437	4.90904e-05	0.012842	0.454414
1424637_s_at	Ccdc47	coiled-coil domain containing 47	-0.979213	7.39404	-7.81425	4.90961e-05	0.012842	0.387848
1438320_s_at	Mcm7	minichromosome maintenance complex component 7	0.720615	8.67847	7.78476	5.04549e-05	0.0130832	0.23496
1415676_a_at	Psmb5	proteasome (prosome, macropain) subunit, beta type 5	-0.715282	10.4121	-7.76998	5.11517e-05	0.0130832	0.113707
1423479_at	Nol11	nucleolar protein 11	-0.756348	5.865	-7.76455	5.14103e-05	0.0130832	0.0814933
1450020_at	Cx3cr1	chemokine (C-X3-C motif) receptor 1	-0.76311	6.22483	-7.75587	5.18267e-05	0.0130832	0.20387
AFFX-r2-Bs-lys-M_at	NA	NA	0.716059	5.81044	7.73486	5.28505e-05	0.0130832	0.176159
1455305_x_at	Hnrnpa1	heterogeneous nuclear ribonucleoprotein A1	0.711595	8.95904	7.73263	5.29605e-05	0.0130832	0.0969681
1416123_at	Ccnd2	cyclin D2	-0.711444	4.96138	-7.73109	5.30364e-05	0.0130832	0.442692
1455933_at	Tra2a	transformer 2 alpha	0.721567	7.2509	7.72075	5.35505e-05	0.0131035	0.285441
1448354_at	G6pdx	glucose-6-phosphate dehydrogenase X-linked	-0.716539	9.50504	-7.6752	5.58817e-05	0.0132816	0.069016
1431023_at	Ric1	RAB6A GEF complex partner 1	0.707283	6.684	7.67238	5.60296e-05	0.0132816	1.74219
1439247_at	Dock10	dedicator of cytokinesis 10	0.709756	7.61592	7.66674	5.63266e-05	0.0132816	0.639512
1448682_at	Dynll1	dynein light chain LC8-type 1	-0.70702	10.7062	-7.66282	5.65345e-05	0.0132816	0.296714
1448746_at	Nbn	nibrin	0.739983	6.86121	7.66181	5.6588e-05	0.0132816	0.140385
1428341_at	Zfp655	zinc finger protein 655	0.718521	8.57155	7.65587	5.69048e-05	0.0132816	0.0793685
1419291_x_at	Gas5	growth arrest specific 5	0.703762	8.92903	7.64482	5.7499e-05	0.0133178	0.136055
1418579_at	Cetn2	centrin 2	-0.816065	5.82779	-7.62699	5.8472e-05	0.0134406	1.59149
1416494_at	Ndufs5	NADH:ubiquinone oxidoreductase core subunit S5	-0.700724	7.62481	-7.61501	5.91366e-05	0.0134911	0.232728
1460369_at	Zfp958	zinc finger protein 958	-0.714771	5.17341	-7.59177	6.0449e-05	0.0135417	0.195792
1439087_a_at	Pik3ip1	phosphoinositide-3-kinase interacting protein 1	0.855207	5.41261	7.58823	6.06514e-05	0.0135417	0.0207124
1431252_a_at	Zfp655	zinc finger protein 655	0.698195	7.03584	7.58743	6.06973e-05	0.0135417	0.0906911
1416727_a_at	Cyb5a	cytochrome b5 type A (microsomal)	-0.779736	9.2843	-7.57822	6.12287e-05	0.0135606	0.0939128
1428838_a_at	Dck	deoxycytidine kinase	-0.87966	7.01247	-7.56506	6.19976e-05	0.0136314	0.325701
1430147_a_at	Taf1d	TATA-box binding protein associated factor, RNA polymerase I, D	0.735433	5.20648	7.55397	6.26529e-05	0.0136764	0.237601
1422139_at	Plau	plasminogen activator, urokinase	0.726064	6.839	7.52556	6.43684e-05	0.0139505	0.343844
1417688_at	Fam20c	family with sequence similarity 20, member C	0.696459	9.0736	7.50623	6.55656e-05	0.0141092	0.120178
1450925_a_at	Rps27l	ribosomal protein S27-like	-0.688104	9.50035	-7.47816	6.73476e-05	0.0142398	0.232399
1433964_s_at	Fermt3	fermitin family member 3	-0.688666	7.85132	-7.47603	6.74848e-05	0.0142398	0.089678
1451512_s_at	Hibch	3-hydroxyisobutyryl-Coenzyme A hydrolase	-0.693881	4.92366	-7.47455	6.75806e-05	0.0142398	1.306
1438824_at	Slc20a1	solute carrier family 20, member 1	0.687053	8.18025	7.45978	6.85436e-05	0.0142804	0.479871
1416522_a_at	Grcc10	gene rich cluster, C10 gene	-0.688506	8.99321	-7.45719	6.87144e-05	0.0142804	0.161923
1423627_at	Nqo1	NAD(P)H dehydrogenase, quinone 1	-0.684677	7.60148	-7.43788	6.99993e-05	0.0144484	0.127391
1438104_at	NA	NA	-0.947577	4.09453	-7.39851	7.27042e-05	0.0149053	0.106514
1448391_at	Rab9	RAB9, member RAS oncogene family	0.690604	10.5038	7.36866	7.48315e-05	0.0152385	0.465309
1422433_s_at	Idh1	isocitrate dehydrogenase 1 (NADP+), soluble	-0.696192	7.30825	-7.34835	7.63188e-05	0.0154378	0.271379
1448651_at	Nudt5	nudix (nucleoside diphosphate linked moiety X)-type motif 5	-0.67728	5.16662	-7.3286	7.77961e-05	0.0155693	0.176502
1443842_at	Arfgef2	ADP-ribosylation factor guanine nucleotide-exchange factor 2 (brefeldin A-inhibited)	0.677883	3.90656	7.32466	7.80944e-05	0.0155693	0.320903
1434763_at	Orai2	ORAI calcium release-activated calcium modulator 2	0.687596	9.01668	7.31922	7.85086e-05	0.0155693	0.443969
1452145_at	H6pd	hexose-6-phosphate dehydrogenase (glucose 1-dehydrogenase)	-0.701602	6.45181	-7.30208	7.98302e-05	0.0155707	0.215003
1417720_at	Polr2j	polymerase (RNA) II (DNA directed) polypeptide J	-0.674319	7.88699	-7.29536	8.03543e-05	0.0155707	0.0677702
1429387_at	Grap	GRB2-related adaptor protein	0.684573	8.91939	7.28592	8.10978e-05	0.0155707	0.602557
1423195_at	Mfsd14a	major facilitator superfamily domain containing 14A	-0.679042	10.108	-7.28571	8.11148e-05	0.0155707	0.245724
1427965_at	Ssbp1	single-stranded DNA binding protein 1	-0.673704	8.49556	-7.27309	8.21206e-05	0.0155707	0.123235
1426978_at	Klhl2	kelch-like 2, Mayven	-0.673961	7.33211	-7.26304	8.29325e-05	0.0155707	0.0850124
1436506_a_at	Snhg6	small nucleolar RNA host gene 6	0.959017	7.30972	7.25292	8.37582e-05	0.0155707	0.0619801
1436705_at	Mmgt1	membrane magnesium transporter 1	-0.670213	6.32086	-7.24708	8.42383e-05	0.0155707	0.212773
1428024_at	Map1lc3b	microtubule-associated protein 1 light chain 3 beta	0.681247	6.5391	7.23801	8.49909e-05	0.0155707	0.106851
1431100_at	Rinl	Ras and Rab interactor-like	-0.665678	6.55508	-7.23281	8.54259e-05	0.0155707	0.304176
1435325_at	Usp46	ubiquitin specific peptidase 46	-0.934237	5.57926	-7.23109	8.55702e-05	0.0155707	0.403227
1422449_s_at	Rcn2	reticulocalbin 2	-0.685037	7.4667	-7.22431	8.61421e-05	0.0155707	0.0940762
1436909_at	Slc25a44	solute carrier family 25, member 44	-0.667482	6.53793	-7.21569	8.68755e-05	0.0155707	1.05737
1423254_x_at	Rps27l	ribosomal protein S27-like	-0.670184	9.43901	-7.21545	8.68955e-05	0.0155707	0.148016
1444574_at	NA	NA	0.702278	6.96732	7.20955	8.74019e-05	0.0155707	0.187283
1451071_a_at	Atp1a1	ATPase, Na+/K+ transporting, alpha 1 polypeptide	-0.688014	9.34614	-7.19674	8.85113e-05	0.0155707	0.273143
1450350_a_at	Jdp2	Jun dimerization protein 2	0.669035	11.5282	7.18551	8.94968e-05	0.0155707	0.284916
1449491_at	Card10	caspase recruitment domain family, member 10	0.675339	8.13465	7.17767	9.01922e-05	0.0155707	0.216852
1438133_a_at	Ccn1	cellular communication network factor 1	-0.681722	7.53071	-7.17766	9.01923e-05	0.0155707	0.0476639
1420865_at	Zbtb14	zinc finger and BTB domain containing 14	-0.661008	6.26785	-7.1659	9.1247e-05	0.0155707	0.193735
1434386_at	Atp2c1	ATPase, Ca++-sequestering	-0.687814	5.2045	-7.15916	9.18574e-05	0.0155707	0.206219
1428332_at	Pik3ip1	phosphoinositide-3-kinase interacting protein 1	0.808034	5.85106	7.15672	9.20787e-05	0.0155707	0.0328447
1439269_x_at	Mcm7	minichromosome maintenance complex component 7	0.668472	6.55085	7.15032	9.26646e-05	0.0155707	0.211558
1449039_a_at	Hnrnpdl	heterogeneous nuclear ribonucleoprotein D-like	0.683014	9.2805	7.14909	9.27776e-05	0.0155707	0.199641
1434745_at	Ccnd2	cyclin D2	-0.663745	7.36559	-7.1433	9.33113e-05	0.0155707	0.536779
1422736_at	Ranbp9	RAN binding protein 9	0.690968	8.99747	7.14321	9.33188e-05	0.0155707	0.20607
1420489_at	Mrps14	mitochondrial ribosomal protein S14	-0.696048	7.53031	-7.13615	9.39746e-05	0.0155707	0.1311
1435923_at	Ado	2-aminoethanethiol (cysteamine) dioxygenase	-0.906076	5.6873	-7.13527	9.40571e-05	0.0155707	0.13924
1448331_at	Ndufb7	NADH:ubiquinone oxidoreductase subunit B7	-0.658538	8.25505	-7.13445	9.41335e-05	0.0155707	0.101242
1424568_at	Tspan2	tetraspanin 2	-0.684036	6.70025	-7.13391	9.41841e-05	0.0155707	0.322547
1429891_at	Capsl	calcyphosine-like	-0.656954	3.67975	-7.13134	9.44237e-05	0.0155707	0.134852
1438459_x_at	Sfpq	splicing factor proline/glutamine rich (polypyrimidine tract binding protein associated)	0.691452	9.33496	7.12137	9.53632e-05	0.0156406	0.215588
1428440_at	Slc25a12	solute carrier family 25 (mitochondrial carrier, Aralar), member 12	-0.657937	6.74706	-7.11163	9.62911e-05	0.0157079	0.14791
1417601_at	Rgs1	regulator of G-protein signaling 1	0.653979	10.8726	7.10074	9.73403e-05	0.0157616	0.0668543
1419932_s_at	Gpr137b	G protein-coupled receptor 137B	0.686982	6.32093	7.09673	9.77289e-05	0.0157616	0.112292
1454886_x_at	Trim9	tripartite motif-containing 9	-1.04211	5.61054	-7.08996	9.83906e-05	0.0157616	0.0437637
1436019_a_at	Trappc1	trafficking protein particle complex 1	-0.701495	7.46671	-7.08318	9.90582e-05	0.0157616	0.0597805
1441900_x_at	Hspbap1	Hspb associated protein 1	0.66532	7.58057	7.08157	9.92177e-05	0.0157616	0.112513
1424542_at	S100a4	S100 calcium binding protein A4	-0.681425	7.01226	-7.06899	0.000100471	0.0158042	0.144097
1421141_a_at	Foxp1	forkhead box P1	0.6664	8.47083	7.06206	0.000101169	0.0158042	0.293149
1416958_at	Nr1d2	nuclear receptor subfamily 1, group D, member 2	0.649192	7.28364	7.05545	0.00010184	0.0158042	0.140944
1456125_a_at	Dynll1	dynein light chain LC8-type 1	-0.649309	11.3278	-7.05397	0.000101991	0.0158042	0.371962
1423234_at	Psmd5	proteasome (prosome, macropain) 26S subunit, non-ATPase, 5	-0.722053	7.10568	-7.053	0.00010209	0.0158042	0.197116
1449410_a_at	Gas5	growth arrest specific 5	0.655475	8.907	7.0461	0.000102798	0.0158329	0.634482
1425701_a_at	Rgs3	regulator of G-protein signaling 3	-0.648744	8.39592	-7.03422	0.000104029	0.0159416	0.343559
1438941_x_at	Ampd2	adenosine monophosphate deaminase 2	-0.662207	7.1495	-7.01188	0.000106387	0.016221	0.143113
1416039_x_at	Ccn1	cellular communication network factor 1	-0.734098	8.27222	-7.00404	0.000107229	0.0162459	0.228724
1416122_at	Ccnd2	cyclin D2	-0.649353	7.85752	-7.00042	0.000107621	0.0162459	0.0623711
1420827_a_at	Ccng1	cyclin G1	-0.653856	8.41512	-6.98199	0.000109636	0.0162719	0.0776394
1451206_s_at	Cytip	cytohesin 1 interacting protein	-0.682494	9.4956	-6.97884	0.000109986	0.0162719	0.265454
1449392_at	Hsd17b1	hydroxysteroid (17-beta) dehydrogenase 1	0.805222	5.34509	6.97851	0.000110022	0.0162719	0.0915568
1456940_at	Slc43a2	solute carrier family 43, member 2	0.642639	6.65665	6.97683	0.000110209	0.0162719	0.121629
1437378_x_at	Scarb1	scavenger receptor class B, member 1	-0.709582	5.31217	-6.96811	0.000111183	0.0162719	0.322893
1416060_at	Tbc1d15	TBC1 domain family, member 15	0.717553	10.6857	6.95956	0.000112147	0.0162719	0.406662
1454850_at	Tbc1d10c	TBC1 domain family, member 10c	-0.646164	5.6878	-6.95747	0.000112384	0.0162719	0.0942512
1442886_at	Tra2a	transformer 2 alpha	0.673377	8.17222	6.95672	0.000112469	0.0162719	0.270091
1439791_at	Gm527	predicted gene 527	0.708717	7.31237	6.9554	0.00011262	0.0162719	0.151141
1423653_at	Atp1a1	ATPase, Na+/K+ transporting, alpha 1 polypeptide	-0.648346	8.77268	-6.94393	0.000113934	0.0163838	0.124518
1436770_x_at	Psma1	proteasome (prosome, macropain) subunit, alpha type 1	-0.644745	4.92235	-6.9272	0.000115881	0.0164743	0.407257
1435008_at	Slc9a6	solute carrier family 9 (sodium/hydrogen exchanger), member 6	-0.64173	6.28811	-6.9072	0.000118259	0.0164743	0.247096
1433675_at	Snhg1	small nucleolar RNA host gene 1	0.643544	7.35146	6.90688	0.000118298	0.0164743	0.266862
1415856_at	Emb	embigin	-0.63536	7.28077	-6.90401	0.000118642	0.0164743	0.436111
1419221_a_at	Rgs14	regulator of G-protein signaling 14	-0.650066	8.21769	-6.89545	0.00011968	0.0164743	0.0944987
1454917_at	Alg10b	asparagine-linked glycosylation 10B (alpha-1,2-glucosyltransferase)	-0.638919	5.07023	-6.89228	0.000120066	0.0164743	0.0790222
1447720_x_at	Prkaca	protein kinase, cAMP dependent, catalytic, alpha	-0.739197	6.36275	-6.89009	0.000120335	0.0164743	0.618264
1419631_at	Was	Wiskott-Aldrich syndrome	-0.634058	7.98592	-6.88538	0.000120914	0.0164743	0.181408
1430646_at	5830407P18Rik	RIKEN cDNA 5830407P18 gene	0.634034	7.29498	6.88459	0.00012101	0.0164743	0.147858
1436968_x_at	Klhl24	kelch-like 24	0.681946	9.12738	6.88308	0.000121197	0.0164743	0.31006
1421903_at	Med29	mediator complex subunit 29	-0.647614	5.06063	-6.87627	0.000122042	0.0164743	0.106862
1458512_at	Tle3	transducin-like enhancer of split 3	0.766163	7.44268	6.87262	0.000122496	0.0164743	0.107625
1420487_at	Nol7	nucleolar protein 7	0.663312	6.86727	6.87201	0.000122573	0.0164743	0.133682
1434794_at	Rhof	ras homolog family member F (in filopodia)	-0.678669	8.43445	-6.86521	0.000123426	0.0164743	0.0729397
1424463_at	Mfsd6	major facilitator superfamily domain containing 6	-0.75663	9.37487	-6.86413	0.000123563	0.0164743	0.0971279
1448284_a_at	Ndufc1	NADH:ubiquinone oxidoreductase subunit C1	-0.656896	7.70245	-6.86245	0.000123774	0.0164743	0.144516
1416340_a_at	Man2b1	mannosidase 2, alpha B1	-0.654684	9.42246	-6.86075	0.00012399	0.0164743	0.222505
1428143_a_at	Pnpla2	patatin-like phospholipase domain containing 2	0.655324	9.09219	6.85802	0.000124336	0.0164743	0.161949
1451219_at	Ormdl1	ORM1-like 1 (S. cerevisiae)	-0.682197	8.15013	-6.8461	0.000125861	0.0165565	0.0861795
1429682_at	Tent5c	terminal nucleotidyltransferase 5C	0.658548	7.81905	6.83961	0.000126698	0.0165565	0.407201
1419530_at	Il12b	interleukin 12b	0.630368	3.88557	6.83826	0.000126874	0.0165565	0.411805
1434214_at	Lamtor4	late endosomal/lysosomal adaptor, MAPK and MTOR activator 4	-0.68274	7.42605	-6.83622	0.00012714	0.0165565	0.114444
1430127_a_at	Ccnd2	cyclin D2	-0.633845	7.81615	-6.82884	0.000128104	0.0166109	1.37397
1417971_at	Nrm	nurim (nuclear envelope membrane protein)	-0.629267	5.64903	-6.82206	0.000128998	0.016619	0.142087
1418667_at	Trappc13	trafficking protein particle complex 13	-0.633623	5.2854	-6.80531	0.000131235	0.016619	0.119868
1418820_s_at	Zcchc10	zinc finger, CCHC domain containing 10	-0.627411	5.36235	-6.79834	0.000132178	0.016619	0.178665
1448429_at	Gyg	glycogenin	0.657094	9.09517	6.79746	0.000132299	0.016619	0.97667
1460634_at	Ralgds	ral guanine nucleotide dissociation stimulator	0.654758	8.78941	6.79708	0.00013235	0.016619	0.487603
1419586_at	Rp2	retinitis pigmentosa 2 homolog	-0.691054	4.1695	-6.79585	0.000132517	0.016619	0.187963
1423707_at	Tmem50b	transmembrane protein 50B	-0.632997	9.13482	-6.79553	0.000132562	0.016619	0.1273
1428192_at	Kbtbd7	kelch repeat and BTB (POZ) domain containing 7	-0.637546	8.26658	-6.79516	0.000132611	0.016619	0.161049
1449195_s_at	Cxcl16	chemokine (C-X-C motif) ligand 16	0.624919	8.49782	6.79161	0.000133096	0.016619	2.49491
1441937_s_at	Pink1	PTEN induced putative kinase 1	0.628233	8.00736	6.78113	0.00013454	0.0167304	0.4916
1449292_at	Rb1cc1	RB1-inducible coiled-coil 1	0.65563	8.9912	6.77314	0.000135653	0.0167744	0.180912
1435167_at	Ranbp6	RAN binding protein 6	-0.839292	4.53702	-6.76908	0.000136222	0.0167744	0.130699
1429954_at	Clec4a3	C-type lectin domain family 4, member a3	-0.650025	7.48005	-6.76673	0.000136553	0.0167744	0.0859256
1433519_at	Nucks1	nuclear casein kinase and cyclin-dependent kinase substrate 1	-0.667839	7.47784	-6.75795	0.000137796	0.0168589	0.0914314
1426541_a_at	Endod1	endonuclease domain containing 1	-0.667129	5.30502	-6.74473	0.000139691	0.0170221	0.120559
1427713_x_at	Pou2f2	POU domain, class 2, transcription factor 2	-0.630052	6.29575	-6.73145	0.000141625	0.0171871	0.0935003
1452616_s_at	Ssbp1	single-stranded DNA binding protein 1	-0.634055	7.31514	-6.72096	0.000143173	0.0171871	0.104957
1424976_at	Rhov	ras homolog family member V	0.625999	10.6073	6.72051	0.000143241	0.0171871	0.23246
1426875_s_at	Srxn1	sulfiredoxin 1 homolog (S. cerevisiae)	-0.62623	9.56738	-6.71953	0.000143386	0.0171871	0.162064
1455249_at	Slc36a4	solute carrier family 36 (proton/amino acid symporter), member 4	0.65885	7.73617	6.71581	0.000143941	0.0171871	0.104627
1433674_a_at	Snhg1	small nucleolar RNA host gene 1	0.731215	7.59931	6.71244	0.000144444	0.0171871	0.385802
1450017_at	Ccng1	cyclin G1	-0.620608	8.16739	-6.70307	0.000145857	0.0172299	0.181849
1449773_s_at	Gadd45b	growth arrest and DNA-damage-inducible 45 beta	0.664797	12.8087	6.70026	0.000146282	0.0172299	0.795524
1436781_at	Man2b1	mannosidase 2, alpha B1	-0.624101	7.58781	-6.69879	0.000146507	0.0172299	0.337074
1448291_at	Mmp9	matrix metallopeptidase 9	-0.639821	11.0236	-6.69489	0.000147102	0.017233	0.137231
1433448_at	Slc25a44	solute carrier family 25, member 44	-0.653845	5.8959	-6.69036	0.000147796	0.0172478	0.155721
1449036_at	Rnf128	ring finger protein 128	-0.645039	7.88012	-6.68217	0.000149062	0.0173289	0.350222
1415695_at	Psma1	proteasome (prosome, macropain) subunit, alpha type 1	-0.624214	9.79325	-6.66377	0.000151948	0.0175304	0.166941
1451134_a_at	Tm2d2	TM2 domain containing 2	-0.616806	8.49108	-6.66375	0.000151951	0.0175304	0.213269
1433495_at	Colgalt1	collagen beta(1-O)galactosyltransferase 1	0.612587	8.97027	6.65691	0.00015304	0.0175823	0.219645
1459146_at	Mapk6	mitogen-activated protein kinase 6	0.726226	5.57108	6.6526	0.00015373	0.0175823	0.05935
1436833_x_at	Ttll1	tubulin tyrosine ligase-like 1	-0.829944	5.47679	-6.63956	0.00015584	0.0175823	0.170687
1435429_x_at	Rps27l	ribosomal protein S27-like	-0.623297	9.6674	-6.63736	0.0001562	0.0175823	0.213786
1449575_a_at	Gstp1	glutathione S-transferase, pi 1	-0.890105	8.44766	-6.63585	0.000156447	0.0175823	0.248266
1416061_at	Tbc1d15	TBC1 domain family, member 15	0.630956	10.4954	6.63382	0.00015678	0.0175823	0.364413
1439234_a_at	Tm2d2	TM2 domain containing 2	-0.613365	6.56601	-6.62816	0.000157711	0.0175823	0.297268
1426755_at	Ckap4	cytoskeleton-associated protein 4	-0.61877	9.0559	-6.62718	0.000157874	0.0175823	0.0614107
1441962_at	Alox5	arachidonate 5-lipoxygenase	-0.61405	7.67339	-6.62402	0.000158396	0.0175823	0.149326
1452001_at	Nfe2	nuclear factor, erythroid derived 2	-0.611329	8.71515	-6.62319	0.000158535	0.0175823	0.223545
1424915_s_at	Cipc	CLOCK interacting protein, circadian	0.753157	8.84104	6.62175	0.000158775	0.0175823	0.371656
1437752_at	Lin28a	lin-28 homolog A (C. elegans)	-0.811825	5.31151	-6.60186	0.000162124	0.0177235	0.0797361
1453744_a_at	Ankrd40	ankyrin repeat domain 40	-0.722706	5.30858	-6.59865	0.000162671	0.0177235	0.0548737
1455010_at	Zfas1	zinc finger, NFX1-type containing 1, antisense RNA 1	0.61932	8.37532	6.59692	0.000162966	0.0177235	0.229047
1425296_a_at	Rgs3	regulator of G-protein signaling 3	-0.607515	9.55419	-6.59337	0.000163575	0.0177235	0.171477
1425714_a_at	Nfam1	Nfat activating molecule with ITAM motif 1	-0.610245	9.47083	-6.59245	0.000163734	0.0177235	0.0501603
1455220_at	Frat2	frequently rearranged in advanced T cell lymphomas 2	0.608818	7.79977	6.592	0.000163812	0.0177235	0.146921
1417407_at	Fbxl14	F-box and leucine-rich repeat protein 14	-0.606246	7.9883	-6.58861	0.000164397	0.0177235	0.0606943
1448558_a_at	Pla2g4a	phospholipase A2, group IVA (cytosolic, calcium-dependent)	-0.606936	6.04556	-6.58673	0.000164723	0.0177235	0.0464221
1417289_at	Plekha2	pleckstrin homology domain-containing, family A (phosphoinositide binding specific) member 2	-0.610216	7.71709	-6.57588	0.000166615	0.0178638	0.458429
1435637_at	Itfg1	integrin alpha FG-GAP repeat containing 1	-0.634728	5.6067	-6.57016	0.000167622	0.0179082	0.0928332
1435697_a_at	Cytip	cytohesin 1 interacting protein	-0.637875	9.7407	-6.56684	0.000168211	0.0179082	0.295215
1451987_at	Arrb2	arrestin, beta 2	-0.606194	9.97965	-6.5595	0.000169518	0.0179843	0.171426
1437114_at	Crebrf	CREB3 regulatory factor	0.680263	5.81041	6.5491	0.000171389	0.0180568	0.19516
1428339_at	Nudt21	nudix (nucleoside diphosphate linked moiety X)-type motif 21	-0.604796	5.11454	-6.54794	0.000171599	0.0180568	0.639373
1438434_at	Arhgap11a	Rho GTPase activating protein 11A	-0.604894	6.66086	-6.54143	0.000172784	0.0180568	0.0810192
1451793_at	Klhl24	kelch-like 24	0.643409	9.87331	6.54067	0.000172923	0.0180568	0.259756
1431292_a_at	Twf2	twinfilin actin binding protein 2	-0.601741	9.19562	-6.53929	0.000173176	0.0180568	0.344717
1419165_at	Zfp260	zinc finger protein 260	-0.629941	5.2794	-6.53586	0.000173805	0.0180603	0.225664
1449170_at	Piwil2	piwi-like RNA-mediated gene silencing 2	-0.63338	6.80164	-6.53009	0.000174871	0.018109	0.073367
1424717_at	Mis12	MIS12 kinetochore complex component	-0.601873	6.21762	-6.51475	0.000177735	0.0182799	0.202868
1448021_at	Tent5c	terminal nucleotidyltransferase 5C	0.628912	8.86214	6.51169	0.000178313	0.0182799	0.687097
1460392_a_at	Eny2	ENY2 transcription and export complex 2 subunit	-0.637991	5.20595	-6.51161	0.000178329	0.0182799	0.59686
1451680_at	Srxn1	sulfiredoxin 1 homolog (S. cerevisiae)	-0.606442	9.84957	-6.50188	0.000180179	0.0183677	0.498995
1448788_at	Cd200	CD200 antigen	0.598405	4.40568	6.50075	0.000180396	0.0183677	0.188881
1448229_s_at	Ccnd2	cyclin D2	-0.605124	7.38655	-6.49291	0.000181906	0.0184163	0.229762
1455175_at	Phf13	PHD finger protein 13	0.604621	7.42515	6.49143	0.000182192	0.0184163	0.282114
1428748_at	Zfp950	zinc finger protein 950	-0.940691	5.17223	-6.48884	0.000182694	0.0184163	0.299694
1426148_at	Gbgt1	globoside alpha-1,3-N-acetylgalactosaminyltransferase 1	0.598483	3.87518	6.48522	0.000183399	0.0184261	0.343016
1460671_at	Gpx1	glutathione peroxidase 1	-0.607776	11.4634	-6.47772	0.000184869	0.0184537	0.351874
1433761_at	Pde4dip	phosphodiesterase 4D interacting protein (myomegalin)	-0.612075	6.88953	-6.47762	0.000184889	0.0184537	0.169926
1426239_s_at	Arrb2	arrestin, beta 2	-0.612705	9.43007	-6.47306	0.00018579	0.0184828	0.0995983
1419654_at	Tle3	transducin-like enhancer of split 3	0.609246	7.51416	6.46958	0.00018648	0.0184908	0.057283
1415705_at	Smim7	small integral membrane protein 7	-0.604123	7.21185	-6.45945	0.000188505	0.0185176	0.347969
1417679_at	Gfi1	growth factor independent 1 transcription repressor	0.672232	4.04449	6.45869	0.000188658	0.0185176	0.300583
1436518_at	Usp46	ubiquitin specific peptidase 46	-0.616882	5.84199	-6.45445	0.000189514	0.0185176	0.294651
1425066_a_at	Mtmr14	myotubularin related protein 14	0.598362	8.55539	6.45029	0.000190358	0.0185176	0.0544611
1453851_a_at	Gadd45g	growth arrest and DNA-damage-inducible 45 gamma	0.594741	10.5932	6.44883	0.000190655	0.0185176	0.344076
1438391_x_at	Hsd17b10	hydroxysteroid (17-beta) dehydrogenase 10	-0.664592	4.77488	-6.44817	0.000190789	0.0185176	0.0578808
1445882_at	Cd300lb	CD300 molecule like family member B	-0.610793	10.6019	-6.44604	0.000191223	0.0185176	0.143263
1436390_a_at	Clcc1	chloride channel CLIC-like 1	-0.608742	5.48877	-6.44383	0.000191676	0.0185176	0.24102
1424160_at	Alg5	asparagine-linked glycosylation 5 (dolichyl-phosphate beta-glucosyltransferase)	-0.593038	6.32162	-6.44067	0.000192324	0.0185176	0.165667
1419587_s_at	Rp2	retinitis pigmentosa 2 homolog	-0.795402	3.8416	-6.43725	0.000193029	0.0185176	0.149559
1435288_at	Coro1a	coronin, actin binding protein 1A	-0.751119	6.41332	-6.43515	0.000193464	0.0185176	0.0894702
1418763_at	Nit2	nitrilase family, member 2	-0.592523	5.80702	-6.42771	0.00019501	0.0185197	0.0896883
1416417_a_at	Ndufb7	NADH:ubiquinone oxidoreductase subunit B7	-0.598332	9.09582	-6.42592	0.000195384	0.0185197	0.0744005
1448797_at	Elk3	ELK3, member of ETS oncogene family	-0.592805	8.84259	-6.42196	0.000196214	0.0185197	0.117609
1450896_at	Arhgap5	Rho GTPase activating protein 5	-0.597553	5.48547	-6.42093	0.000196431	0.0185197	0.393158
1443867_at	Ankrd12	ankyrin repeat domain 12	0.600407	9.06499	6.42042	0.000196538	0.0185197	0.339108
1436240_at	B230214O09Rik	RIKEN cDNA B230214O09 gene	0.765854	9.56611	6.41506	0.000197671	0.0185664	0.29508
1449080_at	Hdac2	histone deacetylase 2	-0.628979	5.50632	-6.4123	0.000198257	0.0185664	1.35429
1452395_at	Med19	mediator complex subunit 19	-0.695418	6.89316	-6.40754	0.000199273	0.0186041	0.232594
1425638_at	Adap2	ArfGAP with dual PH domains 2	0.588964	6.30405	6.39601	0.000201754	0.0187061	0.124969
1450747_at	Keap1	kelch-like ECH-associated protein 1	-0.59334	7.50395	-6.39357	0.000202284	0.0187061	0.0906026
1437051_at	Dffb	DNA fragmentation factor, beta subunit	-0.612415	5.41279	-6.39016	0.000203027	0.0187061	0.157701
1423706_a_at	Pgd	phosphogluconate dehydrogenase	-0.58791	11.8278	-6.38657	0.000203813	0.0187061	0.2033
1426377_at	Zfp281	zinc finger protein 281	-0.625409	7.95724	-6.38386	0.000204407	0.0187061	0.223165
1416211_a_at	Ptn	pleiotrophin	0.587328	4.2627	6.3831	0.000204574	0.0187061	0.148413
1447943_x_at	Yeats2	YEATS domain containing 2	0.596097	5.59956	6.38262	0.00020468	0.0187061	0.187464
1426628_at	Tmem184c	transmembrane protein 184C	-0.650982	7.18643	-6.36527	0.000208541	0.0190017	0.415847
1419547_at	Fahd1	fumarylacetoacetate hydrolase domain containing 1	-0.586901	4.12064	-6.3622	0.000209234	0.0190077	0.219714
1416298_at	Mmp9	matrix metallopeptidase 9	-0.629188	10.539	-6.35732	0.000210337	0.0190509	0.352846
1435864_a_at	Coa6	cytochrome c oxidase assembly factor 6	-0.584235	6.92161	-6.34773	0.000212527	0.0191857	0.413998
1425351_at	Srxn1	sulfiredoxin 1 homolog (S. cerevisiae)	-0.586492	8.55274	-6.34528	0.000213091	0.0191857	0.356851
1428529_at	Snhg5	small nucleolar RNA host gene 5	0.591949	6.62298	6.3392	0.000214496	0.0191991	0.346814
1454963_at	Pde12	phosphodiesterase 12	-0.583108	7.10105	-6.33713	0.000214977	0.0191991	0.203985
1416336_s_at	Snrpd1	small nuclear ribonucleoprotein D1	-0.58291	6.77236	-6.33508	0.000215452	0.0191991	0.117256
1449671_at	Gpr137b	G protein-coupled receptor 137B	0.585486	6.293	6.33169	0.000216245	0.0191991	0.157831
1416188_at	Gm2a	GM2 ganglioside activator protein	-0.588677	9.82257	-6.33101	0.000216403	0.0191991	0.161113
1460180_at	Hexb	hexosaminidase B	-0.588994	8.88128	-6.32513	0.000217785	0.0192654	0.156974
1455956_x_at	Ccnd2	cyclin D2	-0.581901	6.86496	-6.30783	0.000221907	0.0195368	0.597098
1446861_at	Gns	glucosamine (N-acetyl)-6-sulfatase	0.751185	7.87443	6.30687	0.000222141	0.0195368	0.0716846
1439399_a_at	Snhg1	small nucleolar RNA host gene 1	0.585245	8.06974	6.29058	0.000226106	0.0195454	0.190884
1427798_x_at	NA	NA	-0.580384	5.0257	-6.29049	0.000226128	0.0195454	0.211159
1456324_at	Zfp748	zinc finger protein 748	-0.603665	6.44813	-6.28916	0.000226454	0.0195454	0.257939
1452130_at	Tmx2	thioredoxin-related transmembrane protein 2	-0.796952	6.96072	-6.28886	0.000226528	0.0195454	0.228041
1449175_at	Gpr65	G-protein coupled receptor 65	-0.590413	5.48588	-6.28857	0.0002266	0.0195454	0.269566
1445659_at	NA	NA	0.59326	5.80877	6.28528	0.000227411	0.0195454	0.111958
1424225_at	Asb8	ankyrin repeat and SOCS box-containing 8	-0.593291	7.04316	-6.28387	0.00022776	0.0195454	0.325799
1448273_at	Gss	glutathione synthetase	-0.62696	6.34525	-6.281	0.000228473	0.0195454	0.107407
1426434_at	Tmem43	transmembrane protein 43	-0.602528	9.40975	-6.28073	0.00022854	0.0195454	0.0790467
1421140_a_at	Foxp1	forkhead box P1	0.578534	9.05679	6.28017	0.00022868	0.0195454	0.145512
1435492_at	Socs6	suppressor of cytokine signaling 6	-0.594763	5.21354	-6.2718	0.000230774	0.0196689	0.623862
1448370_at	Ulk1	unc-51 like kinase 1	0.618923	8.83387	6.26891	0.000231501	0.0196756	0.0695563
1455182_at	Kif1b	kinesin family member 1B	-0.621919	6.87882	-6.25707	0.000234509	0.0198693	0.0747279
1436715_s_at	Cdipt	CDP-diacylglycerol--inositol 3-phosphatidyltransferase (phosphatidylinositol synthase)	-0.578463	8.79319	-6.25425	0.000235232	0.0198693	0.0802918
1433496_at	Colgalt1	collagen beta(1-O)galactosyltransferase 1	0.581908	8.57991	6.25226	0.000235744	0.0198693	0.0574497
1452092_at	Chst15	carbohydrate sulfotransferase 15	-0.57822	7.57407	-6.24807	0.000236826	0.0198966	0.278944
1427908_at	Bnip1	BCL2/adenovirus E1B interacting protein 1	0.638377	6.11112	6.24593	0.000237379	0.0198966	0.310737
1451814_a_at	Htatip2	HIV-1 Tat interactive protein 2	-0.644578	8.09875	-6.23697	0.000239714	0.0199841	0.32769
1426195_a_at	Cst3	cystatin C	-0.574655	10.5935	-6.23688	0.00023974	0.0199841	0.304198
1417339_a_at	Dynll1	dynein light chain LC8-type 1	-0.573633	11.4135	-6.23406	0.000240479	0.0199907	0.353518
1426406_at	Kmt5a	lysine methyltransferase 5A	0.575287	10.7403	6.22716	0.000242303	0.0200873	0.135071
1416478_a_at	Mdh2	malate dehydrogenase 2, NAD (mitochondrial)	-0.573815	10.0403	-6.22448	0.000243015	0.0200914	0.303291
1419627_s_at	Clec4n	C-type lectin domain family 4, member n	-0.57357	11.1537	-6.22044	0.000244091	0.0200983	0.0604976
1443894_at	Evi2a	ecotropic viral integration site 2a	-0.785526	8.8116	-6.21671	0.000245093	0.0200983	0.154221
1422885_at	Snrpd3	small nuclear ribonucleoprotein D3	0.578152	7.71211	6.21263	0.000246191	0.0200983	0.212152
1443349_at	NA	NA	0.644207	6.58102	6.21182	0.00024641	0.0200983	0.211217
1434543_a_at	Bola2	bolA-like 2 (E. coli)	-0.62065	7.01692	-6.20613	0.000247952	0.0200983	0.0449907
1433473_x_at	Tm2d2	TM2 domain containing 2	-0.570945	7.15956	-6.20142	0.000249239	0.0200983	0.0977062
1425460_at	Mtmr2	myotubularin related protein 2	-0.656651	5.3188	-6.19659	0.000250565	0.0200983	0.17722
1450409_a_at	Slc48a1	solute carrier family 48 (heme transporter), member 1	-0.583684	8.08489	-6.19597	0.000250735	0.0200983	0.129059
1427912_at	Cbr3	carbonyl reductase 3	-0.57872	8.23002	-6.19584	0.00025077	0.0200983	0.221425
1451516_at	Rhebl1	Ras homolog enriched in brain like 1	0.603625	6.07181	6.19458	0.000251117	0.0200983	0.0530502
1423186_at	Tiam2	T cell lymphoma invasion and metastasis 2	-0.626816	4.2903	-6.19236	0.00025173	0.0200983	0.148449
1453304_s_at	Ly6e	lymphocyte antigen 6 complex, locus E	-0.581105	9.87534	-6.19223	0.000251766	0.0200983	0.0632447
1416445_at	Fam98a	family with sequence similarity 98, member A	-0.572258	5.61712	-6.19058	0.000252224	0.0200983	0.213606
1430332_a_at	Gusb	glucuronidase, beta	-0.600158	6.9241	-6.19005	0.000252371	0.0200983	0.289139
1460417_at	Lncpint	long non-protein coding RNA, Trp53 induced transcript	0.60481	4.09133	6.18358	0.000254173	0.0201639	0.157375
1437152_at	Mex3b	mex3 RNA binding family member B	0.572455	6.2659	6.18233	0.000254524	0.0201639	0.457469
1432130_a_at	Ttc14	tetratricopeptide repeat domain 14	0.578093	4.51784	6.17329	0.000257068	0.0202379	0.343119
1420866_at	Zbtb14	zinc finger and BTB domain containing 14	-0.683208	5.46242	-6.1723	0.000257348	0.0202379	0.0791939
1448881_at	Hp	haptoglobin	-0.593614	11.015	-6.17191	0.000257459	0.0202379	0.273434
1424464_s_at	Mfsd6	major facilitator superfamily domain containing 6	-0.879944	6.74365	-6.15108	0.000263444	0.0205461	0.0312185
1418318_at	Rnf128	ring finger protein 128	-0.632542	8.30274	-6.14919	0.000263991	0.0205461	0.0338635
1418640_at	Sirt1	sirtuin 1	0.62134	9.83299	6.14794	0.000264358	0.0205461	0.410253
1423128_at	Aip	aryl-hydrocarbon receptor-interacting protein	-0.56735	8.29924	-6.14542	0.000265093	0.0205461	0.18606
1424685_at	Exosc4	exosome component 4	-0.636009	6.83123	-6.14017	0.000266638	0.0205461	0.0880842
1419598_at	Ms4a6d	membrane-spanning 4-domains, subfamily A, member 6D	-0.566851	7.16284	-6.13561	0.000267986	0.0205461	0.0664098
1453728_a_at	Mrps17	mitochondrial ribosomal protein S17	-0.581026	7.13797	-6.1339	0.000268492	0.0205461	0.057421
1451386_at	Blvrb	biliverdin reductase B (flavin reductase (NADPH))	-0.595915	8.81297	-6.13343	0.000268631	0.0205461	0.232095
1436329_at	Egr3	early growth response 3	-0.632765	6.14534	-6.13282	0.000268813	0.0205461	0.104059
1448385_at	Slc15a4	solute carrier family 15, member 4	0.586188	8.96889	6.13138	0.000269243	0.0205461	0.16215
1446948_at	NA	NA	0.575046	3.97276	6.13124	0.000269284	0.0205461	0.102391
1449930_a_at	Ssr2	signal sequence receptor, beta	-0.668332	7.05256	-6.13035	0.000269549	0.0205461	0.157392
1428637_at	Dyrk2	dual-specificity tyrosine-(Y)-phosphorylation regulated kinase 2	0.580562	8.49769	6.12818	0.000270196	0.0205461	0.0879321
1418992_at	F10	coagulation factor X	0.616545	9.85282	6.12369	0.000271545	0.0205461	0.097508
1454888_at	Pfdn4	prefoldin 4	-0.570074	6.23881	-6.11941	0.000272834	0.0205461	0.402144
1428249_at	Pygo2	pygopus 2	-0.591737	8.06262	-6.1176	0.000273383	0.0205461	0.149622
1436509_at	Mlec	malectin	-0.568874	5.92178	-6.11708	0.000273539	0.0205461	0.698277
1426972_at	Sec24d	Sec24 related gene family, member D (S. cerevisiae)	-0.626542	5.96715	-6.11607	0.000273846	0.0205461	0.565856
1450016_at	Ccng1	cyclin G1	-0.575463	8.36256	-6.11052	0.000275535	0.0205461	0.594085
1418840_at	Pdcd4	programmed cell death 4	0.562522	8.06816	6.11031	0.000275602	0.0205461	0.0555129
1418701_at	Comt	catechol-O-methyltransferase	-0.643065	4.68422	-6.10768	0.000276407	0.0205461	0.411428
1417727_at	Srsf9	serine/arginine-rich splicing factor 9	-0.564969	8.8308	-6.10609	0.000276895	0.0205461	0.13216
1421854_at	Fgl2	fibrinogen-like protein 2	-0.892651	6.23561	-6.10548	0.000277081	0.0205461	0.217686
1423951_at	Tm2d3	TM2 domain containing 3	-0.595366	6.51577	-6.10369	0.000277632	0.0205461	0.30252
1419124_at	Mfsd6	major facilitator superfamily domain containing 6	-0.561609	5.83837	-6.10039	0.000278652	0.0205508	0.130799
1434313_at	Ccdc126	coiled-coil domain containing 126	0.575167	9.3386	6.09911	0.00027905	0.0205508	0.315641
1420821_at	Sgpp1	sphingosine-1-phosphate phosphatase 1	-0.626145	4.97986	-6.09432	0.000280537	0.0205706	0.179114
1423548_s_at	Ergic3	ERGIC and golgi 3	-0.57917	6.54687	-6.09388	0.000280674	0.0205706	0.272734
1417600_at	Slc15a2	solute carrier family 15 (H+/peptide transporter), member 2	0.647409	8.81244	6.09042	0.000281754	0.0206	0.125833
1456663_x_at	Tm2d2	TM2 domain containing 2	-0.559158	7.76382	-6.07391	0.000286979	0.0209105	0.153371
1459840_s_at	Ccdc28b	coiled coil domain containing 28B	-0.580113	5.41575	-6.07266	0.000287379	0.0209105	0.129887
1420626_at	Gtf3c6	general transcription factor IIIC, polypeptide 6, alpha	-0.569632	7.72044	-6.06896	0.000288566	0.0209466	0.288498
1418127_a_at	Aifm1	apoptosis-inducing factor, mitochondrion-associated 1	-0.620956	6.68288	-6.06491	0.000289872	0.0209536	0.440926
1448241_at	Gm2a	GM2 ganglioside activator protein	-0.559894	10.1254	-6.06296	0.000290502	0.0209536	0.0790481
1423321_at	Myadm	myeloid-associated differentiation marker	-0.643497	9.02776	-6.05859	0.000291923	0.0209536	0.257849
AFFX-DapX-5_at	NA	NA	0.560089	8.48696	6.05807	0.000292091	0.0209536	0.437181
1448569_at	Mlec	malectin	-0.565212	6.29233	-6.05701	0.000292436	0.0209536	0.416457
AFFX-r2-Bs-phe-M_at	NA	NA	0.557835	6.51176	6.05532	0.00029299	0.0209536	0.190162
1416005_at	Psmc1	protease (prosome, macropain) 26S subunit, ATPase 1	-0.557232	8.09122	-6.05377	0.000293497	0.0209536	0.321631
1448364_at	Ccng2	cyclin G2	0.556245	9.56022	6.04437	0.000296595	0.0211092	0.221085
1417665_a_at	Cpsf1	cleavage and polyadenylation specific factor 1	-0.558572	7.66663	-6.04294	0.000297067	0.0211092	0.354774
1449628_s_at	Stard7	START domain containing 7	-0.554509	7.08183	-6.0259	0.000302786	0.0214652	0.111755
1417288_at	Plekha2	pleckstrin homology domain-containing, family A (phosphoinositide binding specific) member 2	-0.554047	9.40304	-6.02107	0.000304428	0.0215313	0.112555
1423350_at	Socs5	suppressor of cytokine signaling 5	-0.559286	5.10953	-6.01786	0.000305526	0.0215588	0.226512
1416280_at	Uba2	ubiquitin-like modifier activating enzyme 2	-0.566755	8.49516	-6.01445	0.000306695	0.0215819	0.177089
1448373_at	Mrpl18	mitochondrial ribosomal protein L18	-0.586022	7.40823	-6.01084	0.000307938	0.0215819	0.349493
AFFX-r2-Bs-dap-5_at	NA	NA	0.55307	8.89683	6.0107	0.000307988	0.0215819	0.579576
1440428_at	Sfxn5	sideroflexin 5	-0.650914	4.84554	-6.00855	0.000308733	0.0215842	0.585734
1435222_at	Foxp1	forkhead box P1	0.5897	9.33596	6.00503	0.000309954	0.0216198	0.330854
1453287_at	Ankrd33b	ankyrin repeat domain 33B	0.580529	11.546	6.00252	0.000310827	0.021631	0.293948
1417161_at	Cdk2ap2	CDK2-associated protein 2	-0.551784	10.3302	-5.99347	0.000314003	0.021802	0.149986
1455644_at	Vps53	VPS53 GARP complex subunit	-0.558006	6.36767	-5.98634	0.000316531	0.0218205	0.194856
1439343_at	NA	NA	-0.790503	6.61099	-5.9859	0.000316687	0.0218205	0.192151
1445068_at	Malt1	MALT1 paracaspase	0.607715	7.40746	5.98353	0.000317531	0.0218205	0.160863
1423488_at	Mmd	monocyte to macrophage differentiation-associated	-0.550666	8.73639	-5.98298	0.000317729	0.0218205	0.180904
1443641_at	Fermt3	fermitin family member 3	-0.667074	6.99872	-5.9826	0.000317865	0.0218205	0.106347
1424011_at	Aqp9	aquaporin 9	-0.550124	7.99673	-5.97303	0.000321307	0.0219989	0.110031
1424250_a_at	Arhgef3	Rho guanine nucleotide exchange factor (GEF) 3	0.569201	10.8238	5.97136	0.000321914	0.0219989	0.103076
1444021_at	Sqstm1	sequestosome 1	0.555681	8.71595	5.96762	0.000323272	0.0220206	0.148152
1432419_a_at	Mob2	MOB kinase activator 2	0.554475	8.1489	5.9665	0.000323682	0.0220206	0.0889396
1434061_at	Rp2	retinitis pigmentosa 2 homolog	-0.7159	6.40653	-5.96237	0.000325191	0.0220453	0.0539285
1423727_at	Cnih1	cornichon family AMPA receptor auxiliary protein 1	-0.549907	7.13816	-5.96153	0.000325499	0.0220453	0.0598209
1435127_a_at	Osgepl1	O-sialoglycoprotein endopeptidase-like 1	-0.548645	4.56165	-5.94677	0.000330968	0.0223658	0.220255
1425373_a_at	Psmg2	proteasome (prosome, macropain) assembly chaperone 2	-0.581763	5.1824	-5.93999	0.000333515	0.0224878	0.158594
1444197_at	Rinl	Ras and Rab interactor-like	-0.608465	6.17181	-5.93306	0.000336141	0.0225318	0.262103
1419714_at	Cd274	CD274 antigen	0.584623	11.6062	5.93161	0.000336689	0.0225318	0.135817
1452045_at	Zfp281	zinc finger protein 281	-0.570068	8.69354	-5.92745	0.00033828	0.0225318	0.167413
1437353_at	Setd1b	SET domain containing 1B	-0.550948	7.81861	-5.92745	0.000338282	0.0225318	0.0921607
1422819_at	Mrpl36	mitochondrial ribosomal protein L36	-0.545604	7.80475	-5.92678	0.000338536	0.0225318	0.0796495
1451702_at	Cmtm7	CKLF-like MARVEL transmembrane domain containing 7	-0.564451	5.60314	-5.92655	0.000338623	0.0225318	0.0916325
1419296_at	Arhgap4	Rho GTPase activating protein 4	-0.545718	6.85767	-5.92458	0.00033938	0.0225327	0.221982
1441081_a_at	1110038B12Rik	RIKEN cDNA 1110038B12 gene	0.548135	7.43419	5.9178	0.000342	0.0225501	0.193454
1455481_at	Ids	iduronate 2-sulfatase	-0.586477	6.86589	-5.91434	0.000343343	0.0225501	0.112873
1416262_at	Tmem19	transmembrane protein 19	-0.544426	7.1665	-5.91324	0.000343771	0.0225501	0.136627
1434135_at	B3galnt2	UDP-GalNAc:betaGlcNAc beta 1,3-galactosaminyltransferase, polypeptide 2	-0.571166	5.95929	-5.91264	0.000344007	0.0225501	0.182893
1439034_at	Spn	sialophorin	-0.544322	8.22591	-5.91256	0.000344037	0.0225501	1.5614
1454967_at	Crebrf	CREB3 regulatory factor	0.788083	8.26453	5.91087	0.000344698	0.0225501	0.0704267
1437724_x_at	Pitpnm1	phosphatidylinositol transfer protein, membrane-associated 1	-0.543873	9.26787	-5.91049	0.000344843	0.0225501	0.205335
1440715_s_at	Cdkn2aipnl	CDKN2A interacting protein N-terminal like	-0.559637	6.70534	-5.9075	0.000346018	0.0225576	0.359278
1418890_a_at	Rab3d	RAB3D, member RAS oncogene family	-0.58369	5.5808	-5.90641	0.000346445	0.0225576	0.116133
1424085_at	Ndufa4	Ndufa4, mitochondrial complex associated	-0.635884	8.15051	-5.90414	0.00034734	0.0225674	0.670458
1454675_at	Thra	thyroid hormone receptor alpha	0.558185	6.5348	5.90194	0.000348209	0.0225755	0.524791
1427685_a_at	Synj2	synaptojanin 2	-0.551917	5.10865	-5.89882	0.000349442	0.0226072	0.143247
1452070_at	Dedd2	death effector domain-containing DNA binding protein 2	0.547948	11.6341	5.89088	0.000352609	0.0227635	0.349967
1453747_at	2810021J22Rik	RIKEN cDNA 2810021J22 gene	-0.546033	4.85557	-5.88561	0.00035473	0.0228306	0.0595134
1433932_x_at	R3hdm4	R3H domain containing 4	-0.563541	7.80873	-5.88396	0.000355398	0.0228306	0.104794
1457728_at	Fam129c	family with sequence similarity 129, member C	0.568623	6.99746	5.8827	0.000355905	0.0228306	0.295852
AFFX-r2-Bs-phe-5_at	NA	NA	0.574684	6.54536	5.87589	0.000358675	0.0229597	0.17147
1422797_at	Lamtor2	late endosomal/lysosomal adaptor, MAPK and MTOR activator 2	-0.544304	7.41559	-5.87279	0.000359945	0.0229707	0.122942
AFFX-LysX-M_at	NA	NA	0.569003	6.27756	5.87178	0.000360361	0.0229707	0.0992256
1432329_a_at	Matk	megakaryocyte-associated tyrosine kinase	-0.59804	7.05302	-5.86829	0.000361796	0.0230139	0.0889074
1417052_at	Psmb3	proteasome (prosome, macropain) subunit, beta type 3	-0.55012	9.24076	-5.86393	0.000363598	0.0230569	0.206243
1436623_at	Entpd7	ectonucleoside triphosphate diphosphohydrolase 7	-0.540593	5.05701	-5.86298	0.000363992	0.0230569	0.122513
1434082_at	Cdk17	cyclin-dependent kinase 17	-0.565579	9.71133	-5.85939	0.000365486	0.0230993	0.0968753
1429399_at	Rnf125	ring finger protein 125	0.563539	7.62779	5.85772	0.000366184	0.0230993	0.293479
1448275_at	Tmem19	transmembrane protein 19	-0.550139	7.19043	-5.85429	0.000367619	0.0231377	0.123841
1424500_at	Utp6	UTP6 small subunit processome component	-0.538448	6.49312	-5.85114	0.000368946	0.0231377	0.732669
1438458_a_at	Sfpq	splicing factor proline/glutamine rich (polypyrimidine tract binding protein associated)	0.560885	8.78712	5.84859	0.00037002	0.0231377	0.199522
1434438_at	Samhd1	SAM domain and HD domain, 1	-0.538704	8.01699	-5.84616	0.00037105	0.0231377	0.106924
1417516_at	Ddit3	DNA-damage inducible transcript 3	0.564113	10.821	5.84513	0.000371484	0.0231377	0.125716
1452700_s_at	Kbtbd7	kelch repeat and BTB (POZ) domain containing 7	-0.547917	9.80553	-5.8446	0.000371712	0.0231377	1.1339
1419162_s_at	Dnajc3	DnaJ heat shock protein family (Hsp40) member C3	-0.538618	5.06239	-5.84108	0.00037321	0.0231377	0.109998
1426303_at	B4galt7	xylosylprotein beta1,4-galactosyltransferase, polypeptide 7 (galactosyltransferase I)	0.570514	7.51971	5.84029	0.000373547	0.0231377	0.144226
1455019_x_at	Ckap4	cytoskeleton-associated protein 4	-0.579479	10.1192	-5.84003	0.000373657	0.0231377	0.0850725
1424914_at	Cipc	CLOCK interacting protein, circadian	0.658995	6.97839	5.83779	0.000374615	0.0231499	0.186319
1427313_at	Ptgir	prostaglandin I receptor (IP)	-0.545408	6.67553	-5.82909	0.000378363	0.0233339	0.168335
1426790_at	Ssrp1	structure specific recognition protein 1	-0.535971	6.67648	-5.82409	0.000380535	0.0233707	0.0334878
1416877_a_at	Mrpl51	mitochondrial ribosomal protein L51	-0.722513	7.56617	-5.82085	0.000381952	0.0233707	0.419499
1449139_at	Ostc	oligosaccharyltransferase complex subunit (non-catalytic)	-0.536823	8.81738	-5.82027	0.000382205	0.0233707	0.257358
1428351_at	Ppm1m	protein phosphatase 1M	-0.535934	6.76686	-5.8175	0.000383421	0.0233707	0.248207
1448110_at	Sema4a	sema domain, immunoglobulin domain (Ig), transmembrane domain (TM) and short cytoplasmic domain, (semaphorin) 4A	-0.537449	9.55123	-5.81627	0.000383961	0.0233707	1.6136
1454769_at	Tatdn2	TatD DNase domain containing 2	0.65329	8.44914	5.81573	0.000384199	0.0233707	0.599924
1430713_s_at	Ndufa13	NADH:ubiquinone oxidoreductase subunit A13	-0.535515	9.4141	-5.81141	0.00038611	0.0233707	0.0824848
1440003_at	NA	NA	0.550602	5.29204	5.80957	0.000386927	0.0233707	0.0669258
1453585_at	1600010M07Rik	RIKEN cDNA 1600010M07 gene	-0.547693	7.77407	-5.80782	0.000387704	0.0233707	0.395268
1435375_at	Otulinl	OTU deubiquitinase with linear linkage specificity like	-0.534163	8.89876	-5.80531	0.00038882	0.0233707	0.123012
1444064_at	Samhd1	SAM domain and HD domain, 1	-0.583202	6.41562	-5.80437	0.000389243	0.0233707	0.129578
1448467_a_at	Ehbp1l1	EH domain binding protein 1-like 1	-0.560217	7.93918	-5.80398	0.000389416	0.0233707	0.428362
1423692_at	Ndufa8	NADH:ubiquinone oxidoreductase subunit A8	-0.558642	8.10922	-5.80328	0.000389729	0.0233707	0.0716002
1455988_a_at	Cct6a	chaperonin containing Tcp1, subunit 6a (zeta)	-0.548644	8.28589	-5.80325	0.000389742	0.0233707	0.240418
1453119_at	Otud1	OTU domain containing 1	0.55325	7.18001	5.79889	0.0003917	0.0234417	0.293008
1425553_s_at	Hip1r	huntingtin interacting protein 1 related	0.557022	10.0472	5.79149	0.000395042	0.0235261	0.10533
1433605_at	Inpp5a	inositol polyphosphate-5-phosphatase A	0.551307	7.86702	5.791	0.000395265	0.0235261	0.384629
1428617_at	Hcfc2	host cell factor C2	-0.53371	6.59024	-5.79063	0.000395436	0.0235261	0.351126
1425454_a_at	Il12a	interleukin 12a	0.543637	6.65364	5.78786	0.000396696	0.0235517	0.294904
1422884_at	Snrpd3	small nuclear ribonucleoprotein D3	-0.539562	8.34044	-5.78628	0.000397418	0.0235517	0.14078
1424724_a_at	D16Ertd472e	DNA segment, Chr 16, ERATO Doi 472, expressed	-0.539084	6.88212	-5.781	0.000399842	0.0236449	0.516885
1440967_at	Gm15708	predicted gene 15708	0.609488	6.53477	5.77946	0.00040055	0.0236449	0.885605
AFFX-PheX-M_at	NA	NA	0.531541	6.44105	5.77633	0.000401994	0.0236528	0.0585885
1416663_at	Ndufa9	NADH:ubiquinone oxidoreductase subunit A9	-0.540721	6.69679	-5.7758	0.000402242	0.0236528	0.0796869
1420818_at	Sla	src-like adaptor	-0.546718	8.11242	-5.77335	0.000403378	0.0236737	0.0369601
1436805_at	Ubash3b	ubiquitin associated and SH3 domain containing, B	-0.570735	7.49655	-5.76103	0.000409146	0.0239658	0.206796
1416645_a_at	Afp	alpha fetoprotein	-1.11807	4.31956	-5.75468	0.00041216	0.0240959	0.215766
1456531_x_at	Prpf19	pre-mRNA processing factor 19	-0.575076	7.73111	-5.75215	0.000413366	0.0241199	0.0665043
1426369_at	Far1	fatty acyl CoA reductase 1	-0.534318	7.24607	-5.7482	0.000415252	0.0241835	0.174708
1455646_at	2010004M13Rik	RIKEN cDNA 2010004M13 gene	-0.540374	5.7543	-5.74561	0.0004165	0.0242041	0.0615565
1422546_at	Ilf3	interleukin enhancer binding factor 3	0.577357	7.9595	5.74415	0.000417202	0.0242041	0.404178
1425060_s_at	Clip1	CAP-GLY domain containing linker protein 1	0.54586	7.05493	5.73731	0.000420516	0.0243047	0.185078
1457483_at	NA	NA	0.593561	7.08562	5.73726	0.000420538	0.0243047	0.312047
1424913_at	Cipc	CLOCK interacting protein, circadian	0.53967	7.38618	5.73418	0.000422038	0.024345	0.157175
1448653_at	Eed	embryonic ectoderm development	-0.54085	8.68998	-5.71866	0.000429696	0.0247397	1.90104
1460308_a_at	Mrpl58	mitochondrial ribosomal protein L58	-0.687368	5.98125	-5.71034	0.00043386	0.0248891	0.0869661
AFFX-LysX-5_at	NA	NA	0.645942	5.3502	5.7102	0.000433931	0.0248891	0.257471
1421098_at	Stap1	signal transducing adaptor family member 1	-0.559298	7.45572	-5.70685	0.000435625	0.0249114	0.130706
1455242_at	Foxp1	forkhead box P1	0.551498	8.59845	5.70618	0.000435962	0.0249114	0.143075
1428492_at	Glipr2	GLI pathogenesis-related 2	-0.654942	7.97661	-5.69818	0.000440033	0.0250673	0.651439
1424663_at	Fam222b	family with sequence similarity 222, member B	-0.526123	5.71153	-5.69757	0.000440342	0.0250673	0.476298
1435265_at	Fbxo32	F-box protein 32	0.536107	4.94015	5.69486	0.000441735	0.0250995	0.272998
1434737_at	Stn1	STN1, CST complex subunit	-0.566525	5.79141	-5.69057	0.00044394	0.0251536	0.0460213
1423078_a_at	Msmo1	methylsterol monoxygenase 1	-0.569773	8.80398	-5.68979	0.000444346	0.0251536	0.240715
1436516_at	Abhd13	abhydrolase domain containing 13	-0.537375	6.80902	-5.68279	0.000447977	0.025312	0.0653604
1450494_x_at	Ceacam1	carcinoembryonic antigen-related cell adhesion molecule 1	-0.529368	9.94376	-5.67708	0.000450968	0.0254336	0.142575
1423375_at	Cir1	corepressor interacting with RBPJ, 1	0.52224	8.57297	5.6732	0.00045301	0.0254992	0.178198
AFFX-DapX-3_at	NA	NA	0.523714	9.36051	5.67127	0.00045403	0.0254992	0.147574
1442130_at	Hsh2d	hematopoietic SH2 domain containing	-0.556662	6.82048	-5.66955	0.000454939	0.0254992	0.342947
1448068_at	Soat1	sterol O-acyltransferase 1	0.542529	6.04164	5.66851	0.000455494	0.0254992	0.502937
1448048_at	Nmrk1	nicotinamide riboside kinase 1	0.531704	5.82915	5.66477	0.000457482	0.0255634	0.125009
1423955_a_at	Cers2	ceramide synthase 2	-0.555077	8.8094	-5.66228	0.000458813	0.0255907	0.151061
1452067_at	Naaa	N-acylethanolamine acid amidase	-0.566418	6.88442	-5.65542	0.000462501	0.0257138	0.129118
1435830_a_at	Rab7b	RAB7B, member RAS oncogene family	-0.520394	7.43373	-5.65503	0.000462716	0.0257138	0.117104
1439075_at	Polr3f	polymerase (RNA) III (DNA directed) polypeptide F	-0.548441	5.96755	-5.64879	0.000466101	0.0257997	0.0831626
1424826_s_at	Mtss1	MTSS I-BAR domain containing 1	-0.679961	5.5277	-5.64827	0.000466382	0.0257997	0.313131
1450410_a_at	Slc48a1	solute carrier family 48 (heme transporter), member 1	-0.520888	7.59914	-5.64748	0.000466813	0.0257997	0.0281634
1434144_s_at	Wdyhv1	WDYHV motif containing 1	-0.520384	8.14941	-5.64356	0.000468955	0.0258324	0.149183
1424136_a_at	Ppih	peptidyl prolyl isomerase H	-0.595111	5.68416	-5.64296	0.000469286	0.0258324	0.31927
1423691_x_at	Krt8	keratin 8	-0.541505	9.75364	-5.64174	0.000469958	0.0258324	0.3243
1452425_at	Tnfrsf14	tumor necrosis factor receptor superfamily, member 14 (herpesvirus entry mediator)	0.525518	5.28931	5.63635	0.000472928	0.0258836	0.801122
1459734_at	NA	NA	-0.619001	3.86246	-5.62986	0.000476533	0.0258836	0.306999
1435009_at	Slc9a6	solute carrier family 9 (sodium/hydrogen exchanger), member 6	-0.709644	6.44786	-5.62856	0.00047726	0.0258836	0.125058
1423657_at	Cdipt	CDP-diacylglycerol--inositol 3-phosphatidyltransferase (phosphatidylinositol synthase)	-0.534902	8.74509	-5.6279	0.000477628	0.0258836	0.104606
1418993_s_at	F10	coagulation factor X	0.539806	10.0412	5.62711	0.000478073	0.0258836	0.15626
1456126_at	Malt1	MALT1 paracaspase	0.534615	10.1163	5.62708	0.000478088	0.0258836	0.322433
1419082_at	Serpinb2	serine (or cysteine) peptidase inhibitor, clade B, member 2	-0.524994	8.67631	-5.62634	0.000478505	0.0258836	2.17783
1451065_a_at	Ddx39	DEAD (Asp-Glu-Ala-Asp) box polypeptide 39	-0.523667	8.28102	-5.62633	0.00047851	0.0258836	0.215611
1440208_at	Rac2	Rac family small GTPase 2	-0.517868	6.25094	-5.62576	0.000478826	0.0258836	0.219592
1421529_a_at	Txnrd1	thioredoxin reductase 1	-0.531233	11.6876	-5.62471	0.00047942	0.0258836	0.0704479
1418616_at	Mafk	v-maf musculoaponeurotic fibrosarcoma oncogene family, protein K (avian)	0.51749	9.56381	5.61828	0.000483047	0.025958	0.46162
1454617_at	Arrdc3	arrestin domain containing 3	-0.548925	9.3442	-5.6181	0.000483144	0.025958	0.312842
1428999_at	Phf3	PHD finger protein 3	0.527989	6.55736	5.6173	0.000483602	0.025958	0.088946
1428228_at	Pgm3	phosphoglucomutase 3	-0.532902	5.82266	-5.61597	0.000484356	0.025958	0.0277495
1460687_at	Kmt5a	lysine methyltransferase 5A	0.521724	9.38233	5.6147	0.000485076	0.025958	1.07505
1444143_at	NA	NA	0.532845	5.75729	5.60833	0.000488715	0.0261067	0.310192
1439773_at	Ly6e	lymphocyte antigen 6 complex, locus E	-0.524232	7.27498	-5.60194	0.000492396	0.0262571	0.138275
AFFX-r2-Bs-thr-5_s_at	NA	NA	0.534799	7.22837	5.59946	0.000493832	0.0262875	0.0668744
1416428_at	Thap11	THAP domain containing 11	-0.5177	6.8179	-5.59796	0.000494703	0.0262877	0.359607
1425095_at	BC002059	cDNA sequence BC002059	-0.569884	5.98932	-5.58828	0.000500367	0.0265422	0.410204
1417477_at	Natd1	N-acetyltransferase domain containing 1	0.531185	8.51827	5.5853	0.000502128	0.0265891	1.628
1435010_at	Asb7	ankyrin repeat and SOCS box-containing 7	-0.569915	6.05541	-5.57862	0.000506093	0.0267416	0.550461
1452803_at	Glipr2	GLI pathogenesis-related 2	-0.513515	7.0105	-5.57748	0.00050677	0.0267416	0.14143
1460437_at	Cyth4	cytohesin 4	-0.512755	8.55078	-5.57067	0.000510855	0.026795	0.108256
1434708_at	Vhl	von Hippel-Lindau tumor suppressor	0.561465	8.005	5.5701	0.000511198	0.026795	0.0967169
1449490_at	Mbd4	methyl-CpG binding domain protein 4	-0.529231	5.36695	-5.56956	0.000511525	0.026795	0.870319
1448702_at	Ier3ip1	immediate early response 3 interacting protein 1	-0.520094	8.51329	-5.56827	0.000512304	0.026795	0.121817
1417662_at	Elk3	ELK3, member of ETS oncogene family	-0.527247	5.01442	-5.56797	0.000512484	0.026795	0.246844
1433984_a_at	Mdh2	malate dehydrogenase 2, NAD (mitochondrial)	-0.514119	10.8155	-5.56697	0.000513087	0.026795	0.127329
AFFX-r2-Bs-phe-3_at	NA	NA	0.516323	7.16399	5.56553	0.000513964	0.026795	0.0974688
1439453_x_at	Rnaseh2c	ribonuclease H2, subunit C	-0.52278	6.67521	-5.56223	0.000515963	0.0268531	0.0832143
1434356_a_at	Psma5	proteasome (prosome, macropain) subunit, alpha type 5	-0.515944	9.03026	-5.55646	0.00051949	0.0269065	0.352151
1420640_at	Jmy	junction-mediating and regulatory protein	0.619148	7.70435	5.55546	0.000520106	0.0269065	0.487686
1450700_at	Cdc42ep3	CDC42 effector protein (Rho GTPase binding) 3	-0.523669	10.2726	-5.55466	0.000520596	0.0269065	0.108584
1424325_at	Esco1	establishment of sister chromatid cohesion N-acetyltransferase 1	0.532871	7.52454	5.55402	0.000520992	0.0269065	0.241361
1455826_a_at	Bace1	beta-site APP cleaving enzyme 1	-0.764833	4.12924	-5.55302	0.000521608	0.0269065	0.402457
1434399_at	Galnt6	polypeptide N-acetylgalactosaminyltransferase 6	0.528596	8.82523	5.55067	0.000523056	0.0269065	0.0530405
1415860_at	Kpna2	karyopherin (importin) alpha 2	-0.521114	8.25306	-5.54911	0.000524024	0.0269065	0.624248
1416804_at	Ehbp1l1	EH domain binding protein 1-like 1	-0.535266	7.01984	-5.54806	0.000524672	0.0269065	0.105973
1416504_at	Ulk1	unc-51 like kinase 1	0.514309	7.05178	5.54758	0.000524971	0.0269065	0.0808656
1427007_at	Sash3	SAM and SH3 domain containing 3	-0.510316	9.74152	-5.54216	0.000528345	0.0270008	0.191133
1428132_at	Cdc42se1	CDC42 small effector 1	-0.510567	8.97668	-5.54177	0.000528589	0.0270008	0.12588
1421082_s_at	Banf1	barrier to autointegration factor 1	-0.523589	7.56051	-5.5367	0.000531769	0.0270931	0.0802534
1435221_at	Foxp1	forkhead box P1	0.512246	8.01721	5.53604	0.000532183	0.0270931	0.107535
1430133_at	Tbc1d8b	TBC1 domain family, member 8B	-0.537702	5.61982	-5.53205	0.000534707	0.027176	0.103356
1417104_at	Emp3	epithelial membrane protein 3	-0.520865	9.06503	-5.52499	0.000539198	0.0272553	0.177415
1417074_at	Ceacam10	carcinoembryonic antigen-related cell adhesion molecule 10	-0.526673	6.31724	-5.52415	0.000539731	0.0272553	0.0833999
1426304_x_at	B4galt7	xylosylprotein beta1,4-galactosyltransferase, polypeptide 7 (galactosyltransferase I)	0.528792	8.41812	5.52253	0.000540768	0.0272553	0.267116
1448979_at	Bloc1s5	biogenesis of lysosomal organelles complex-1, subunit 5, muted	-0.510398	5.53688	-5.52214	0.000541024	0.0272553	0.119658
1444987_at	Ctsb	cathepsin B	0.51899	8.15113	5.52143	0.000541476	0.0272553	0.141935
1426402_at	Syncrip	synaptotagmin binding, cytoplasmic RNA interacting protein	-0.515557	6.2822	-5.52115	0.000541657	0.0272553	0.296619
1439266_a_at	Polr3k	polymerase (RNA) III (DNA directed) polypeptide K	-0.64775	4.98787	-5.51528	0.00054544	0.0274002	0.118083
1451420_at	Ccdc47	coiled-coil domain containing 47	-0.578872	7.01595	-5.50914	0.00054943	0.0274048	0.0796564
1420816_at	Ywhag	tyrosine 3-monooxygenase/tryptophan 5-monooxygenase activation protein, gamma polypeptide	-0.53776	7.7056	-5.50691	0.000550884	0.0274048	0.256035
1435822_at	NA	NA	-0.514055	4.40699	-5.5046	0.000552402	0.0274048	0.206648
1433440_x_at	Uba2	ubiquitin-like modifier activating enzyme 2	-0.513291	7.49273	-5.50419	0.000552669	0.0274048	0.225369
1434762_at	Orai2	ORAI calcium release-activated calcium modulator 2	0.507588	8.66017	5.50236	0.000553872	0.0274048	0.589513
1436959_x_at	Nsmf	NMDA receptor synaptonuclear signaling and neuronal migration factor	0.65266	9.95526	5.50197	0.00055413	0.0274048	0.222785
1416938_at	Chchd1	coiled-coil-helix-coiled-coil-helix domain containing 1	-0.50644	6.85427	-5.50171	0.000554301	0.0274048	0.545779
1428225_s_at	Hnrnpdl	heterogeneous nuclear ribonucleoprotein D-like	0.506172	8.54054	5.50101	0.000554759	0.0274048	0.522328
1439389_s_at	Myadm	myeloid-associated differentiation marker	-0.50785	10.2413	-5.4988	0.000556219	0.0274048	0.531332
1416031_s_at	Mcm7	minichromosome maintenance complex component 7	0.579692	7.71474	5.49744	0.00055712	0.0274048	0.248406
1455558_at	Kiz	kizuna centrosomal protein	0.523503	5.52299	5.49554	0.00055838	0.0274048	2.04257
1452184_at	Ndufb9	NADH:ubiquinone oxidoreductase subunit B9	-0.520192	9.97149	-5.49522	0.00055859	0.0274048	0.187237
1422094_a_at	Zfp329	zinc finger protein 329	-0.51882	4.11915	-5.49215	0.000560634	0.0274048	0.0637977
1428526_at	Naa38	N(alpha)-acetyltransferase 38, NatC auxiliary subunit	-0.514361	7.07771	-5.49146	0.000561096	0.0274048	0.146128
1448096_at	NA	NA	-0.63105	4.53896	-5.49098	0.000561417	0.0274048	0.179413
1420973_at	Arid5b	AT rich interactive domain 5B (MRF1-like)	0.508398	10.275	5.49032	0.000561855	0.0274048	0.0612581
1454796_at	Ficd	FIC domain containing	-0.550415	5.59476	-5.48848	0.000563089	0.0274048	0.0871063
1418826_at	Ms4a6b	membrane-spanning 4-domains, subfamily A, member 6B	-0.695475	5.82548	-5.48828	0.000563219	0.0274048	0.0878999
1416356_at	Gmpr2	guanosine monophosphate reductase 2	-0.556014	5.45427	-5.48769	0.000563617	0.0274048	0.181111
1428875_at	Golim4	golgi integral membrane protein 4	-0.507948	6.65297	-5.48523	0.000565273	0.0274048	0.0779833
1428131_a_at	Cdc42se1	CDC42 small effector 1	-0.531354	9.54399	-5.48509	0.000565364	0.0274048	0.554959
1416907_at	Tsn	translin	-0.604181	6.6092	-5.48504	0.000565401	0.0274048	0.273261
1452146_a_at	Cox15	cytochrome c oxidase assembly protein 15	-0.608618	4.46597	-5.48083	0.000568237	0.0274983	0.207475
1417424_at	Ier3ip1	immediate early response 3 interacting protein 1	-0.514874	6.99324	-5.47873	0.000569662	0.0275223	0.137363
1438724_at	Osbpl3	oxysterol binding protein-like 3	0.504512	4.66938	5.47743	0.000570547	0.0275223	0.134506
1418439_at	Mrpl42	mitochondrial ribosomal protein L42	-0.598678	6.27349	-5.46874	0.000576485	0.0277646	0.108057
1423711_at	Ndufaf1	NADH:ubiquinone oxidoreductase complex assembly factor 1	-0.625304	5.71201	-5.46536	0.000578819	0.0278328	0.119389
1429779_at	Ago4	argonaute RISC catalytic subunit 4	0.52021	5.93442	5.46067	0.000582064	0.0278999	0.106837
1431054_at	Lsm6	LSM6 homolog, U6 small nuclear RNA and mRNA degradation associated	-0.662411	5.52914	-5.46057	0.000582133	0.0278999	0.148189
1426760_at	Ipo8	importin 8	-0.539878	6.35003	-5.45937	0.000582972	0.0278999	0.107796
1428702_at	Ddx28	DEAD (Asp-Glu-Ala-Asp) box polypeptide 28	-0.503979	6.78768	-5.45463	0.000586276	0.0279956	0.130305
1452777_a_at	Nub1	negative regulator of ubiquitin-like proteins 1	0.5095	8.56789	5.45328	0.000587228	0.0279956	0.18261
1456057_x_at	Tmem109	transmembrane protein 109	-0.560375	5.61626	-5.45255	0.000587741	0.0279956	0.217587
1450291_s_at	Ms4a4c	membrane-spanning 4-domains, subfamily A, member 4C	-0.501442	3.83076	-5.44759	0.000591229	0.0280769	0.145702
1455061_a_at	Acaa2	acetyl-Coenzyme A acyltransferase 2 (mitochondrial 3-oxoacyl-Coenzyme A thiolase)	-0.506964	5.52506	-5.4475	0.000591297	0.0280769	0.0753603
1422432_at	Dbi	diazepam binding inhibitor	-0.536326	6.55404	-5.44535	0.000592815	0.028105	0.148256
1420054_s_at	Slc35c2	solute carrier family 35, member C2	-0.5614	5.01821	-5.44202	0.000595185	0.0281685	0.112244
1440188_at	NA	NA	-0.500634	6.29812	-5.44086	0.000596011	0.0281685	0.269242
1447503_at	Nmrk1	nicotinamide riboside kinase 1	0.747283	4.06477	5.43579	0.000599635	0.0282957	0.0843546
1419655_at	Tle3	transducin-like enhancer of split 3	0.541738	10.1445	5.42876	0.000604707	0.0283692	0.0626273
1422013_at	Clec4a2	C-type lectin domain family 4, member a2	-0.506742	8.46784	-5.42822	0.000605098	0.0283692	0.218433
1416212_at	Magoh	mago homolog, exon junction complex core component	-0.501928	8.63155	-5.42783	0.000605381	0.0283692	0.264452
1428553_at	Glrx5	glutaredoxin 5	-0.533901	7.88796	-5.42717	0.00060586	0.0283692	0.180355
1416555_at	Ei24	etoposide induced 2.4 mRNA	-0.547556	7.42366	-5.42716	0.000605869	0.0283692	0.125907
1448917_at	Med30	mediator complex subunit 30	-0.499448	7.1784	-5.42355	0.000608499	0.0283978	0.132896
AFFX-r2-Bs-dap-3_at	NA	NA	0.501219	10.2077	5.42289	0.000608975	0.0283978	0.979299
1437874_s_at	Hexb	hexosaminidase B	-0.50532	9.44237	-5.42247	0.000609286	0.0283978	0.199309
AFFX-DapX-M_at	NA	NA	0.50537	9.50099	5.41846	0.000612221	0.0284729	0.35405
1432785_at	A930028O11Rik	RIKEN cDNA A930028O11 gene	0.515045	4.8338	5.41771	0.000612774	0.0284729	0.296282
1459869_x_at	Pdpr	pyruvate dehydrogenase phosphatase regulatory subunit	0.499845	7.47177	5.41606	0.000613986	0.0284741	0.172221
1423140_at	Lipa	lysosomal acid lipase A	-0.576206	8.0412	-5.41483	0.000614891	0.0284741	0.368319
1425760_a_at	Pitpnm1	phosphatidylinositol transfer protein, membrane-associated 1	-0.500277	7.45378	-5.41385	0.000615615	0.0284741	0.758527
1452826_s_at	Fbxl20	F-box and leucine-rich repeat protein 20	0.555634	7.60092	5.41219	0.000616847	0.0284876	0.237265
1453748_a_at	Kif23	kinesin family member 23	-0.555134	4.57555	-5.40526	0.000621996	0.0285133	0.0891301
1441333_at	NA	NA	0.498383	5.21967	5.40501	0.000622184	0.0285133	0.226748
1427287_s_at	Itpr2	inositol 1,4,5-triphosphate receptor 2	0.542311	10.1631	5.40405	0.000622904	0.0285133	0.042219
1418327_at	Sdhaf4	succinate dehydrogenase complex assembly factor 4	-0.498181	5.22209	-5.40365	0.000623202	0.0285133	0.364047
1435679_at	Optn	optineurin	0.560797	9.21425	5.40346	0.000623343	0.0285133	0.32379
1451313_a_at	Lgalsl	lectin, galactoside binding-like	-0.49742	5.06496	-5.40303	0.000623672	0.0285133	0.120157
1443869_at	Pde12	phosphodiesterase 12	-0.50001	5.10243	-5.39959	0.00062625	0.0285133	0.132405
1433856_at	Ppip5k2	diphosphoinositol pentakisphosphate kinase 2	-0.610357	5.96436	-5.39715	0.000628094	0.0285133	0.09083
1415812_at	Gsn	gelsolin	-0.496528	10.5227	-5.39628	0.000628747	0.0285133	0.133753
1434873_a_at	Acap1	ArfGAP with coiled-coil, ankyrin repeat and PH domains 1	-0.503216	8.03023	-5.39293	0.000631287	0.0285133	0.124347
1428331_at	2210016F16Rik	RIKEN cDNA 2210016F16 gene	-0.496201	7.05735	-5.39269	0.00063147	0.0285133	0.105153
1416125_at	Fkbp5	FK506 binding protein 5	-0.496246	8.63612	-5.39233	0.000631742	0.0285133	0.0636049
1416330_at	Cd81	CD81 antigen	-0.56233	8.26016	-5.39141	0.000632445	0.0285133	0.134847
1416562_at	Gad1	glutamate decarboxylase 1	-0.52085	7.22908	-5.39089	0.00063284	0.0285133	0.252681
AFFX-PheX-5_at	NA	NA	0.498293	6.27558	5.39023	0.000633341	0.0285133	0.612451
1417706_at	Naglu	alpha-N-acetylglucosaminidase (Sanfilippo disease IIIB)	0.522261	8.70238	5.38688	0.000635905	0.0285133	0.440461
1426675_at	Tomm70a	translocase of outer mitochondrial membrane 70A	-0.506394	6.85829	-5.38641	0.000636258	0.0285133	0.214642
1431179_at	Entpd7	ectonucleoside triphosphate diphosphohydrolase 7	-0.500741	5.68046	-5.38604	0.000636547	0.0285133	0.251954
1422853_at	Shc1	src homology 2 domain-containing transforming protein C1	-0.498468	6.35159	-5.38455	0.000637688	0.0285133	0.0652153
1428000_at	Tmem60	transmembrane protein 60	-0.495877	7.80077	-5.38366	0.000638373	0.0285133	0.0941397
1417953_at	Fam3c	family with sequence similarity 3, member C	-0.504308	6.81727	-5.38196	0.000639679	0.0285133	0.196145
1421670_a_at	Irak4	interleukin-1 receptor-associated kinase 4	-0.505872	5.97579	-5.38077	0.000640596	0.0285133	0.0784083
1452532_x_at	Ceacam1	carcinoembryonic antigen-related cell adhesion molecule 1	-0.495489	8.68098	-5.38061	0.000640724	0.0285133	0.0343058
1456181_at	Wdr91	WD repeat domain 91	0.548103	6.31354	5.37943	0.00064163	0.0285133	0.195377
1457245_at	Slc49a4	solute carrier family 49 member 4	0.514634	4.79165	5.37878	0.000642138	0.0285133	0.01966
1424061_at	Manbal	mannosidase, beta A, lysosomal-like	0.495383	7.91858	5.37689	0.0006436	0.0285133	0.614188
1421739_a_at	Matk	megakaryocyte-associated tyrosine kinase	-0.554135	6.75564	-5.37637	0.000644005	0.0285133	0.0680718
1422166_at	Clec2i	C-type lectin domain family 2, member i	-0.507575	4.08946	-5.3753	0.000644837	0.0285133	0.321202
1450986_at	Nop58	NOP58 ribonucleoprotein	-0.511097	6.28354	-5.37404	0.000645811	0.0285133	0.47985
1416015_s_at	Abce1	ATP-binding cassette, sub-family E (OABP), member 1	-0.496492	6.97319	-5.3733	0.000646389	0.0285133	0.183558
1429202_at	2610019N06Rik	RIKEN cDNA 2610019N06 gene	-0.530862	4.85515	-5.37289	0.000646711	0.0285133	0.123951
1435230_at	Ankrd12	ankyrin repeat domain 12	0.538909	8.44141	5.37191	0.000647475	0.0285133	0.088946
1415886_at	Sh2d3c	SH2 domain containing 3C	0.532272	9.92627	5.37006	0.000648924	0.0285357	0.163636
1456194_a_at	Park7	Parkinson disease (autosomal recessive, early onset) 7	-0.499065	7.48999	-5.36048	0.000656467	0.0288256	0.114541
1453058_at	Wdr5b	WD repeat domain 5B	-0.517174	3.92465	-5.35847	0.000658062	0.0288539	0.143459
1434296_at	Zfp961	zinc finger protein 961	-0.531143	5.15527	-5.35638	0.000659729	0.0288853	0.200166
1419128_at	Itgax	integrin alpha X	-0.550252	8.8713	-5.35254	0.000662798	0.0289394	0.120301
1441761_at	Sla	src-like adaptor	-0.770277	5.51641	-5.35244	0.000662873	0.0289394	0.508189
1420642_a_at	Romo1	reactive oxygen species modulator 1	-0.49258	8.14945	-5.34719	0.000667093	0.0290403	0.0488559
1452166_a_at	Krt10	keratin 10	-0.492163	6.96768	-5.34719	0.000667098	0.0290403	0.259531
1436171_at	Arhgap30	Rho GTPase activating protein 30	-0.507536	8.89	-5.345	0.000668865	0.0290755	0.173501
1423181_s_at	Clns1a	chloride channel, nucleotide-sensitive, 1A	-0.527789	7.04557	-5.34214	0.000671184	0.0291318	0.216878
1438796_at	Nr4a3	nuclear receptor subfamily 4, group A, member 3	0.509296	9.77913	5.34104	0.00067208	0.0291318	0.0896734
1433968_a_at	Megf9	multiple EGF-like-domains 9	-0.548702	6.26257	-5.33882	0.000673883	0.0291376	0.0515486
1433514_at	Etnk1	ethanolamine kinase 1	-0.531567	7.65266	-5.33852	0.000674134	0.0291376	0.256865
1433073_at	4933425E08Rik	RIKEN cDNA 4933425E08 gene	0.492577	3.80267	5.33658	0.000675712	0.0291642	0.061697
1449732_at	Zscan21	zinc finger and SCAN domain containing 21	-0.621463	5.84857	-5.33423	0.000677641	0.0292059	0.0288099
1438876_at	A130014A01Rik	RIKEN cDNA A130014A01 gene	-0.610254	5.77902	-5.33269	0.000678903	0.0292188	0.149316
1416366_at	Ndufc2	NADH:ubiquinone oxidoreductase subunit C2	-0.490345	7.27258	-5.32841	0.000682432	0.0292914	2.29379
1428833_at	4930406D14Rik	RIKEN cDNA 4930406D14 gene	0.500625	4.97211	5.32762	0.000683091	0.0292914	0.538578
1425551_at	Hip1r	huntingtin interacting protein 1 related	0.490929	7.88783	5.32664	0.000683899	0.0292914	0.377558
1443923_at	Akap13	A kinase (PRKA) anchor protein 13	0.525746	7.92789	5.32348	0.000686526	0.0292914	0.141646
1458460_at	NA	NA	-0.500305	4.16836	-5.32224	0.000687556	0.0292914	0.0618595
1419829_a_at	Gab2	growth factor receptor bound protein 2-associated protein 2	0.514187	10.0477	5.32012	0.000689328	0.0292914	0.0213102
1449896_at	Mlph	melanophilin	0.574172	5.01865	5.31973	0.000689658	0.0292914	0.105135
1435143_at	Elk3	ELK3, member of ETS oncogene family	-0.510637	5.99496	-5.3192	0.000690097	0.0292914	0.0571888
1423233_at	Cebpd	CCAAT/enhancer binding protein (C/EBP), delta	-0.573737	9.51316	-5.31822	0.00069092	0.0292914	0.085894
1448224_at	Tfam	transcription factor A, mitochondrial	-0.524876	5.56209	-5.31764	0.000691407	0.0292914	0.202288
1443109_at	NA	NA	-0.654817	3.78688	-5.31686	0.000692062	0.0292914	0.0983568
1433603_at	Ndufs6	NADH:ubiquinone oxidoreductase core subunit S6	-0.501682	8.01568	-5.31628	0.000692553	0.0292914	0.381882
1435912_at	Ubxn7	UBX domain protein 7	0.503101	8.03917	5.31508	0.000693555	0.0292914	0.251686
1441237_at	D5Ertd163e	DNA segment, Chr 5, ERATO Doi 163, expressed	0.517061	5.1812	5.31443	0.000694106	0.0292914	0.119077
1450065_at	Adcy7	adenylate cyclase 7	-0.661926	4.86373	-5.30794	0.0006996	0.0294823	0.201429
1447063_at	1700017B05Rik	RIKEN cDNA 1700017B05 gene	0.607579	8.58906	5.30159	0.000705018	0.0296694	0.208698
1424706_at	Zfp51	zinc finger protein 51	-0.546546	6.80249	-5.29535	0.000710389	0.0297678	0.179368
1421937_at	Dapp1	dual adaptor for phosphotyrosine and 3-phosphoinositides 1	0.488674	8.49265	5.29442	0.000711193	0.0297678	0.414256
1423732_at	Tram1	translocating chain-associating membrane protein 1	-0.487147	8.99193	-5.2937	0.000711815	0.0297678	0.548518
1449554_at	Tle3	transducin-like enhancer of split 3	0.534159	7.2712	5.29228	0.000713045	0.0297678	0.0774344
1456086_x_at	Pqbp1	polyglutamine binding protein 1	-0.5029	7.48938	-5.29137	0.000713838	0.0297678	0.358489
1417707_at	N4bp2l1	NEDD4 binding protein 2-like 1	0.486812	10.2916	5.29069	0.000714427	0.0297678	0.111285
1456542_s_at	Qrsl1	glutaminyl-tRNA synthase (glutamine-hydrolyzing)-like 1	-0.505486	5.79717	-5.29006	0.000714977	0.0297678	0.123841
1438454_at	Pten	phosphatase and tensin homolog	-0.710107	8.05906	-5.28901	0.000715887	0.0297678	0.356437
1429054_at	Mrpl47	mitochondrial ribosomal protein L47	-0.492317	6.30046	-5.28867	0.000716185	0.0297678	0.10476
1416261_at	Tmem19	transmembrane protein 19	-0.487782	7.20174	-5.28626	0.000718291	0.0298145	0.0609749
1424776_a_at	Slc25a28	solute carrier family 25, member 28	-0.493726	7.75595	-5.28428	0.000720028	0.0298458	0.38495
1451148_at	Pink1	PTEN induced putative kinase 1	0.488915	8.22163	5.28308	0.000721079	0.0298485	0.982562
1439454_x_at	Tm2d2	TM2 domain containing 2	-0.487965	8.64939	-5.27618	0.000727167	0.0300595	0.176029
1455752_a_at	Tmem134	transmembrane protein 134	-0.494225	8.23996	-5.27468	0.000728501	0.0300737	0.0939252
1457509_at	Sbno1	strawberry notch 1	0.495927	4.596	5.26689	0.000735456	0.0302911	0.129174
1423134_at	Rilpl2	Rab interacting lysosomal protein-like 2	0.49962	11.9865	5.26638	0.00073591	0.0302911	0.222664
1424244_at	Rwdd4a	RWD domain containing 4A	-0.551715	6.55472	-5.26544	0.000736761	0.0302911	0.48098
1424251_a_at	Hnrnpdl	heterogeneous nuclear ribonucleoprotein D-like	0.501445	11.2276	5.26168	0.000740145	0.0303622	0.165552
1451361_a_at	Pnpla7	patatin-like phospholipase domain containing 7	0.54054	10.6571	5.26007	0.000741607	0.0303622	0.319359
1422748_at	Zeb2	zinc finger E-box binding homeobox 2	0.490947	10.2086	5.25958	0.000742044	0.0303622	0.0551078
1452445_at	Slc41a2	solute carrier family 41, member 2	0.485828	4.99732	5.259	0.000742571	0.0303622	0.0572085
1434260_at	Fchsd2	FCH and double SH3 domains 2	0.484684	7.44833	5.25654	0.00074481	0.0303622	0.221218
1460121_at	9630010G10Rik	RIKEN cDNA 9630010G10 gene	0.538687	4.94894	5.25456	0.000746613	0.0303622	0.157856
1426278_at	Ifi27l2a	interferon, alpha-inducible protein 27 like 2A	-0.484556	10.4641	-5.25441	0.000746752	0.0303622	0.330562
1429850_x_at	Alkbh4	alkB homolog 4, lysine demethylase	-0.488743	6.68699	-5.25371	0.000747389	0.0303622	0.154137
1423989_at	Tecpr1	tectonin beta-propeller repeat containing 1	0.582478	9.04187	5.25359	0.000747498	0.0303622	0.350923
1430326_s_at	Uqcrq	ubiquinol-cytochrome c reductase, complex III subunit VII	-0.484034	9.01611	-5.24839	0.000752269	0.0303662	1.60999
1429590_at	Tacc1	transforming, acidic coiled-coil containing protein 1	-0.489513	7.48055	-5.24809	0.00075254	0.0303662	0.188662
1452200_at	Cdkn2aipnl	CDKN2A interacting protein N-terminal like	-0.489601	7.44845	-5.24703	0.000753516	0.0303662	0.0933216
1434075_at	Mosmo	modulator of smoothened	-0.597251	6.52014	-5.24449	0.000755864	0.0303662	0.0637273
1460577_at	Jmy	junction-mediating and regulatory protein	0.542656	6.10758	5.24409	0.000756237	0.0303662	0.147787
1434302_at	Raph1	Ras association (RalGDS/AF-6) and pleckstrin homology domains 1	0.494049	6.89466	5.24372	0.00075658	0.0303662	0.134128
1429897_a_at	D16Ertd472e	DNA segment, Chr 16, ERATO Doi 472, expressed	-0.50947	7.22772	-5.24194	0.000758225	0.0303662	0.215387
1448335_s_at	Ccni	cyclin I	0.486128	10.2366	5.24193	0.000758239	0.0303662	0.174313
1426297_at	Tcf3	transcription factor 3	-0.535281	5.84835	-5.24172	0.000758427	0.0303662	0.180185
1428651_at	Klhl24	kelch-like 24	0.535017	9.02792	5.24169	0.000758463	0.0303662	0.153853
1426275_a_at	Uxs1	UDP-glucuronate decarboxylase 1	-0.560334	6.23927	-5.24153	0.000758604	0.0303662	0.274897
1416257_at	Capn2	calpain 2	-0.497278	8.06044	-5.23958	0.000760421	0.0303988	0.148382
1422516_a_at	Fibp	fibroblast growth factor (acidic) intracellular binding protein	-0.494496	7.31639	-5.23606	0.000763708	0.0303988	0.163755
1427248_at	Nelfa	negative elongation factor complex member A, Whsc2	-0.485248	6.63435	-5.23597	0.000763792	0.0303988	1.30683
1448882_at	Emc6	ER membrane protein complex subunit 6	-0.512877	7.32826	-5.2355	0.000764229	0.0303988	0.2012
1453623_a_at	Rad23a	RAD23 homolog A, nucleotide excision repair protein	-0.566454	5.34759	-5.23496	0.000764738	0.0303988	1.65061
1428045_a_at	Elf2	E74-like factor 2	0.512506	8.26158	5.23422	0.000765429	0.0303988	0.329118
1435653_at	Abhd2	abhydrolase domain containing 2	-0.512492	8.506	-5.22941	0.000769949	0.0305248	0.0809148
1460188_at	Ptpn6	protein tyrosine phosphatase, non-receptor type 6	-0.481242	11.0128	-5.22669	0.000772525	0.0305248	0.125703
1430556_at	Spag9	sperm associated antigen 9	0.481295	4.1139	5.22615	0.000773034	0.0305248	0.160405
1416858_a_at	Fkbp3	FK506 binding protein 3	-0.600151	6.2905	-5.22475	0.000774365	0.0305248	0.163837
1450872_s_at	Lipa	lysosomal acid lipase A	-0.517692	8.98939	-5.22468	0.000774427	0.0305248	0.107674
1448999_at	Trappc5	trafficking protein particle complex 5	0.555736	6.61045	5.22446	0.00077464	0.0305248	0.0173726
1419410_at	Batf	basic leucine zipper transcription factor, ATF-like	0.492002	10.3135	5.22293	0.000776095	0.0305425	0.401749
1415754_at	Polr2f	polymerase (RNA) II (DNA directed) polypeptide F	-0.48909	7.23263	-5.21763	0.000781157	0.0306837	0.172858
1427471_at	Fbxl3	F-box and leucine-rich repeat protein 3	0.500402	8.81434	5.21706	0.000781704	0.0306837	0.18865
1435745_at	5031439G07Rik	RIKEN cDNA 5031439G07 gene	-0.491078	8.52042	-5.2144	0.000784258	0.0307441	0.29952
1423947_at	1110008P14Rik	RIKEN cDNA 1110008P14 gene	-0.499217	7.54244	-5.21212	0.000786461	0.0307779	0.254924
1428086_at	Dnm1l	dynamin 1-like	-0.580332	7.30223	-5.21141	0.000787148	0.0307779	0.338073
1428115_a_at	Rab2b	RAB2B, member RAS oncogene family	-0.479284	3.81003	-5.20608	0.000792315	0.0309401	0.143255
1416503_at	Lxn	latexin	-0.536013	7.87466	-5.20401	0.000794332	0.0309599	0.100677
1423715_a_at	Nedd8	neural precursor cell expressed, developmentally down-regulated gene 8	-0.482249	9.55671	-5.20344	0.000794891	0.0309599	0.151342
1424122_s_at	Commd1	COMM domain containing 1	-0.506638	6.43968	-5.20243	0.000795884	0.0309599	0.177855
1460679_at	Exosc4	exosome component 4	-0.571301	5.93829	-5.19649	0.000801717	0.0310831	0.0821649
AFFX-r2-Bs-dap-M_at	NA	NA	0.480706	9.73168	5.19644	0.00080177	0.0310831	0.0593697
1452866_at	Nars	asparaginyl-tRNA synthetase	-0.499035	8.14072	-5.19608	0.000802125	0.0310831	0.0945109
1430992_s_at	Cisd2	CDGSH iron sulfur domain 2	-0.517782	4.82043	-5.19342	0.000804748	0.031117	0.941369
1435903_at	Cd300a	CD300A molecule	-0.478996	10.4296	-5.19312	0.000805049	0.031117	0.186838
1433887_at	Dnajc3	DnaJ heat shock protein family (Hsp40) member C3	-0.592318	6.38663	-5.19095	0.000807197	0.0311423	0.11234
1442255_at	NA	NA	0.760533	7.70882	5.19039	0.000807758	0.0311423	0.0590528
1418302_at	Ppt2	palmitoyl-protein thioesterase 2	-0.49121	8.71271	-5.18864	0.0008095	0.0311698	0.422693
1449474_a_at	Nsmf	NMDA receptor synaptonuclear signaling and neuronal migration factor	0.481684	7.63471	5.1874	0.000810735	0.0311779	0.123394
1460084_at	NA	NA	-0.499388	4.05893	-5.18536	0.000812776	0.0312168	0.0688348
1434855_at	Amdhd2	amidohydrolase domain containing 2	0.502218	10.4464	5.18328	0.00081486	0.0312474	0.360926
1437982_x_at	Cox15	cytochrome c oxidase assembly protein 15	-0.510799	4.93168	-5.18251	0.000815634	0.0312474	0.340729
1439817_at	Emc7	ER membrane protein complex subunit 7	-0.595888	5.36734	-5.17396	0.000824284	0.0314741	0.0965614
1437904_at	Rbm45	RNA binding motif protein 45	-0.48438	5.68494	-5.17394	0.000824297	0.0314741	0.123395
1453688_at	Cwf19l2	CWF19-like 2, cell cycle control (S. pombe)	-0.481523	4.14852	-5.17271	0.000825555	0.0314741	0.0620481
1417066_at	Coq8a	coenzyme Q8A	0.479567	6.48544	5.17256	0.0008257	0.0314741	0.0942121
1455733_at	Taok3	TAO kinase 3	-0.49053	6.64562	-5.17124	0.000827049	0.031486	0.230916
1454916_s_at	Arfip1	ADP-ribosylation factor interacting protein 1	-0.475497	8.04877	-5.16595	0.000832463	0.0316379	0.272669
1420974_at	Mdp1	magnesium-dependent phosphatase 1	-0.552446	4.02886	-5.16531	0.000833126	0.0316379	0.229403
1419158_a_at	Hars2	histidyl-tRNA synthetase 2	-0.500185	6.2776	-5.16231	0.000836213	0.0317155	0.160773
1441788_s_at	Dkc1	dyskeratosis congenita 1, dyskerin	-0.497548	4.4843	-5.15892	0.000839727	0.031809	0.0795255
1449861_at	Nek4	NIMA (never in mitosis gene a)-related expressed kinase 4	-0.516222	5.53648	-5.1564	0.000842343	0.0318683	0.0238996
1425951_a_at	Clec4n	C-type lectin domain family 4, member n	-0.474565	10.625	-5.14953	0.000849536	0.0320837	0.412207
1436935_x_at	Clns1a	chloride channel, nucleotide-sensitive, 1A	-0.494208	8.71048	-5.1478	0.000851348	0.0320837	1.47821
1429778_at	Optn	optineurin	0.529124	9.33901	5.14706	0.000852131	0.0320837	0.0604875
1451399_at	Pnkd	paroxysmal nonkinesiogenic dyskinesia	-0.473593	6.84085	-5.14693	0.000852265	0.0320837	0.159787
1425139_at	Sesn2	sestrin 2	-0.473029	8.96073	-5.14054	0.000859042	0.0322823	0.0714555
1451321_a_at	Rbm43	RNA binding motif protein 43	-0.474008	8.28983	-5.13994	0.000859669	0.0322823	0.182405
1430878_at	2210406H18Rik	RIKEN cDNA 2210406H18 gene	0.476849	8.32971	5.13857	0.000861138	0.0322975	0.11015
1417133_at	Pmp22	peripheral myelin protein 22	0.475872	5.96057	5.13714	0.000862662	0.0323147	0.212286
1422642_at	Cdc42ep3	CDC42 effector protein (Rho GTPase binding) 3	-0.486535	9.83512	-5.13595	0.000863938	0.0323226	0.122157
1451175_at	Spcs3	signal peptidase complex subunit 3 homolog (S. cerevisiae)	-0.490058	7.24151	-5.13203	0.000868136	0.0324396	0.0701821
1451017_at	Ergic3	ERGIC and golgi 3	-0.509069	7.76912	-5.12839	0.000872061	0.0324907	0.0520267
1456792_at	Tbc1d2	TBC1 domain family, member 2	0.486796	8.26698	5.12835	0.000872107	0.0324907	0.985821
1439235_x_at	Tm2d2	TM2 domain containing 2	-0.472233	7.49026	-5.12779	0.000872715	0.0324907	0.271768
1438264_a_at	Tpp2	tripeptidyl peptidase II	0.472726	8.20258	5.12543	0.00087527	0.0325076	0.328518
1455747_at	Ggt5	gamma-glutamyltransferase 5	-0.48219	5.31012	-5.12539	0.000875312	0.0325076	0.255877
1423528_at	Bcas3	breast carcinoma amplified sequence 3	0.482858	5.05475	5.12403	0.000876792	0.0325228	0.332099
1454635_at	Fbxl3	F-box and leucine-rich repeat protein 3	0.479033	9.57919	5.12238	0.000878588	0.0325496	0.0899181
1418718_at	Cxcl16	chemokine (C-X-C motif) ligand 16	0.473976	9.46163	5.1175	0.000883926	0.0326222	0.222934
1417118_a_at	Naa10	N(alpha)-acetyltransferase 10, NatA catalytic subunit	-0.471923	6.59192	-5.11733	0.000884113	0.0326222	0.635849
1456026_at	Nhlrc3	NHL repeat containing 3	0.502302	8.5939	5.11728	0.000884172	0.0326222	0.0414406
1424750_at	Zbtb1	zinc finger and BTB domain containing 1	-0.51155	6.68098	-5.11666	0.000884849	0.0326222	0.131995
1451096_at	Ndufs2	NADH:ubiquinone oxidoreductase core subunit S2	-0.497794	7.60573	-5.11147	0.000890578	0.0327936	0.216539
1459956_at	NA	NA	0.869936	5.37211	5.10876	0.000893579	0.0328377	0.403963
1438300_at	Cdkn2aip	CDKN2A interacting protein	0.569469	6.18535	5.10734	0.000895155	0.0328377	0.473781
1421605_a_at	Aqp9	aquaporin 9	-0.484765	7.30549	-5.10719	0.000895319	0.0328377	0.207707
1460358_s_at	Nudt22	nudix (nucleoside diphosphate linked moiety X)-type motif 22	-0.652025	5.95796	-5.10633	0.000896282	0.0328377	0.284285
1416704_at	Mapk14	mitogen-activated protein kinase 14	-0.687484	7.036	-5.10521	0.000897531	0.0328377	0.378901
1434398_at	Nkrf	NF-kappaB repressing factor	-0.505365	4.73308	-5.1041	0.000898763	0.0328377	0.23478
1456312_x_at	Gsn	gelsolin	-0.479263	10.4743	-5.10316	0.000899822	0.0328377	0.272664
1433594_at	Commd2	COMM domain containing 2	-0.478162	6.97573	-5.10261	0.000900433	0.0328377	0.409669
1418124_at	Emc4	ER membrane protein complex subunit 4	-0.492367	7.73135	-5.09379	0.000910368	0.0331601	0.105615
1455777_x_at	Hsd17b4	hydroxysteroid (17-beta) dehydrogenase 4	-0.468889	6.07861	-5.09258	0.000911746	0.0331705	0.100312
1455488_at	Haus6	HAUS augmin-like complex, subunit 6	-0.468804	4.76927	-5.09003	0.000914636	0.0331753	0.309639
1449328_at	Ly75	lymphocyte antigen 75	0.480352	6.71211	5.08931	0.000915462	0.0331753	0.102101
1416427_at	Ccni	cyclin I	0.468278	11.5239	5.08923	0.000915554	0.0331753	0.411457
1422190_at	C5ar1	complement component 5a receptor 1	-0.473166	9.62299	-5.08851	0.000916369	0.0331753	0.537421
1418255_s_at	Srf	serum response factor	-0.470406	6.89878	-5.08766	0.000917344	0.0331753	0.0910315
1417471_s_at	D1Ertd622e	DNA segment, Chr 1, ERATO Doi 622, expressed	-0.467751	8.14774	-5.08072	0.000925308	0.0334133	0.100703
1422488_at	Nxt1	NTF2-related export protein 1	-0.485643	7.66209	-5.07862	0.00092774	0.0334133	0.349156
1450318_a_at	P2ry2	purinergic receptor P2Y, G-protein coupled 2	0.471531	7.91901	5.07846	0.000927922	0.0334133	0.0366346
1415740_at	Psmc5	protease (prosome, macropain) 26S subunit, ATPase 5	-0.471162	8.8386	-5.07811	0.000928331	0.0334133	0.274339
1423659_a_at	Tbc1d17	TBC1 domain family, member 17	0.469185	7.97017	5.07216	0.00093524	0.0335769	0.220989
1429217_at	Zfp655	zinc finger protein 655	0.479886	8.32934	5.07131	0.000936235	0.0335769	0.0978342
1416488_at	Ccng2	cyclin G2	0.470772	10.2384	5.07	0.000937775	0.0335769	0.290806
1423759_a_at	Tmco1	transmembrane and coiled-coil domains 1	-0.488991	7.1919	-5.06959	0.000938254	0.0335769	0.0930367
1418553_at	Arhgef18	rho/rac guanine nucleotide exchange factor (GEF) 18	0.541826	6.65895	5.06727	0.000940967	0.0335769	0.274552
1443104_at	NA	NA	0.515402	5.57647	5.0671	0.000941176	0.0335769	0.141507
1424636_at	Ccdc47	coiled-coil domain containing 47	-0.493033	5.34525	-5.06562	0.000942912	0.0335769	1.31032
1460354_a_at	Mrpl13	mitochondrial ribosomal protein L13	-0.515098	6.61811	-5.06313	0.000945849	0.0335769	0.250805
1448309_at	Ap3m1	adaptor-related protein complex 3, mu 1 subunit	-0.475367	5.94211	-5.06265	0.000946411	0.0335769	0.214341
1448372_a_at	Cnpy2	canopy FGF signaling regulator 2	-0.472976	7.60507	-5.06257	0.000946516	0.0335769	0.111288
1435462_at	Plcxd2	phosphatidylinositol-specific phospholipase C, X domain containing 2	0.472972	8.05836	5.06256	0.000946528	0.0335769	0.243306
1423833_a_at	Mpc2	mitochondrial pyruvate carrier 2	-0.469163	9.22221	-5.06204	0.000947138	0.0335769	0.642826
1451649_a_at	Wdr75	WD repeat domain 75	-0.466766	6.11464	-5.06193	0.000947262	0.0335769	0.119613
1424584_a_at	Ranbp10	RAN binding protein 10	0.466467	8.69349	5.05583	0.000954523	0.0337438	0.0864906
1441315_s_at	Slc19a2	solute carrier family 19 (thiamine transporter), member 2	-0.501008	5.96773	-5.05567	0.000954706	0.0337438	0.196323
1449305_at	F10	coagulation factor X	0.480767	12.0515	5.05426	0.000956395	0.0337438	0.196901
1430690_at	5430411C19Rik	RIKEN cDNA 5430411C19 gene	0.465891	6.12001	5.05424	0.000956419	0.0337438	0.213877
1451640_a_at	Rsrc2	arginine/serine-rich coiled-coil 2	0.482566	9.54127	5.04486	0.000967708	0.0340837	0.20134
1416634_at	Ciao2a	cytosolic iron-sulfur assembly component 2A	-0.478421	7.69691	-5.04342	0.000969454	0.0340837	0.0971807
1416166_a_at	Prdx4	peroxiredoxin 4	-0.555036	3.04211	-5.04327	0.000969633	0.0340837	0.226272
1417975_at	Kpna4	karyopherin (importin) alpha 4	0.608928	9.01291	5.04109	0.00097229	0.0340837	0.0386195
1427410_at	Dleu2	deleted in lymphocytic leukemia, 2	0.468899	9.00992	5.04074	0.000972715	0.0340837	0.132422
1448198_a_at	Ndufb8	NADH:ubiquinone oxidoreductase subunit B8	-0.469207	8.34142	-5.04012	0.000973461	0.0340837	0.432884
1445870_at	NA	NA	0.480716	5.84398	5.03874	0.000975146	0.0340837	0.265913
1460222_at	Sh3bp1	SH3-domain binding protein 1	-0.473589	6.83108	-5.03756	0.000976597	0.0340837	0.0594553
1446503_at	NA	NA	-0.544664	4.79906	-5.03741	0.000976781	0.0340837	0.0708443
1436865_at	Slc26a11	solute carrier family 26, member 11	0.508194	9.55468	5.03699	0.000977287	0.0340837	0.558114
1420822_s_at	Sgpp1	sphingosine-1-phosphate phosphatase 1	-0.46919	6.52512	-5.03413	0.000980804	0.0341446	0.109522
1435267_at	NA	NA	-0.464041	5.23746	-5.03374	0.000981284	0.0341446	0.0703053
1451167_at	Sgf29	SAGA complex associated factor 29	-0.463062	4.85818	-5.03201	0.000983412	0.0341795	0.313643
1451432_x_at	Alkbh4	alkB homolog 4, lysine demethylase	-0.466952	6.0336	-5.02564	0.000991294	0.034414	0.0725379
1424545_at	BC003965	cDNA sequence BC003965	-0.494116	7.95479	-5.02335	0.000994152	0.0344738	0.163267
1419803_s_at	Ccdc12	coiled-coil domain containing 12	-0.470087	10.5751	-5.0176	0.00100135	0.0345594	0.177465
1448009_at	Uggt1	UDP-glucose glycoprotein glucosyltransferase 1	-0.467136	6.22685	-5.01738	0.00100163	0.0345594	0.111746
1428494_a_at	Polr2i	polymerase (RNA) II (DNA directed) polypeptide I	-0.545397	7.09552	-5.01732	0.0010017	0.0345594	0.0399588
1437141_x_at	Dym	dymeclin	0.464868	5.46663	5.01697	0.00100215	0.0345594	0.106999
1417619_at	Gadd45gip1	growth arrest and DNA-damage-inducible, gamma interacting protein 1	-0.466188	5.57206	-5.01683	0.00100231	0.0345594	0.0574845
1433589_at	Washc2	WASH complex subunit 2`	0.461937	7.9177	5.01436	0.00100543	0.0346273	0.388645
1416763_at	Cdc123	cell division cycle 123	-0.480187	7.51076	-5.01109	0.00100957	0.0346941	0.0994116
1445855_at	Ggct	gamma-glutamyl cyclotransferase	0.46322	7.35774	5.01103	0.00100965	0.0346941	0.375425
1449948_at	Ero1lb	ERO1-like beta (S. cerevisiae)	0.483315	4.78088	5.00727	0.00101443	0.0347954	1.11331
1450105_at	Adam10	a disintegrin and metallopeptidase domain 10	-0.483815	7.31512	-5.00691	0.0010149	0.0347954	0.153059
1417286_at	Ndufa5	NADH:ubiquinone oxidoreductase subunit A5	-0.52268	5.00136	-5.00518	0.0010171	0.0348194	0.172266
1424194_at	Rcsd1	RCSD domain containing 1	0.464099	10.092	5.00456	0.00101789	0.0348194	0.274574
1424189_at	Pigc	phosphatidylinositol glycan anchor biosynthesis, class C	-0.483173	7.72804	-5.00005	0.00102368	0.0349358	0.10301
1435135_at	Nceh1	neutral cholesterol ester hydrolase 1	0.501381	10.216	4.99908	0.00102493	0.0349358	0.195093
1423373_at	Rpp30	ribonuclease P/MRP 30 subunit	-0.484628	5.86997	-4.99834	0.00102589	0.0349358	0.255099
1419927_s_at	Rabif	RAB interacting factor	-0.461023	7.55802	-4.99833	0.0010259	0.0349358	0.577412
1424215_at	Fundc1	FUN14 domain containing 1	-0.474937	6.77716	-4.99702	0.00102759	0.0349542	0.0427851
1448632_at	Psmb10	proteasome (prosome, macropain) subunit, beta type 10	-0.459421	7.91775	-4.99098	0.00103544	0.0351818	0.238785
1423678_at	Cybc1	cytochrome b 245 chaperone 1	-0.466488	7.803	-4.98152	0.00104785	0.0355637	0.167965
1419697_at	Cxcl11	chemokine (C-X-C motif) ligand 11	-0.536602	7.1784	-4.9798	0.00105012	0.0355751	0.35256
1425214_at	P2ry6	pyrimidinergic receptor P2Y, G-protein coupled, 6	-0.460717	8.90313	-4.97904	0.00105114	0.0355751	1.09599
1419033_at	Stk26	serine/threonine kinase 26	-0.487651	7.12333	-4.97795	0.00105258	0.0355751	0.0828667
1425281_a_at	Tsc22d3	TSC22 domain family, member 3	0.478495	9.93761	4.97773	0.00105288	0.0355751	0.159413
1453742_at	Vps33a	VPS33A CORVET/HOPS core subunit	0.465436	5.22995	4.97629	0.0010548	0.0356002	0.116967
1454685_at	Gpr146	G protein-coupled receptor 146	-0.484013	5.12302	-4.97399	0.00105785	0.0356637	0.618039
1418457_at	Cxcl14	chemokine (C-X-C motif) ligand 14	-0.508107	3.77772	-4.97129	0.00106147	0.0357145	0.429518
1434480_at	Pdpr	pyruvate dehydrogenase phosphatase regulatory subunit	0.514768	5.49374	4.97027	0.00106284	0.0357145	0.462987
1450405_at	Mrpl19	mitochondrial ribosomal protein L19	-0.824847	5.20829	-4.97023	0.00106289	0.0357145	1.34699
1429351_at	Klhl24	kelch-like 24	0.4591	10.7752	4.96467	0.00107038	0.0359263	0.0921879
1431024_a_at	Arid4b	AT rich interactive domain 4B (RBP1-like)	0.494013	7.05368	4.9632	0.00107237	0.0359534	0.16135
1434015_at	Slc2a6	solute carrier family 2 (facilitated glucose transporter), member 6	0.456604	10.197	4.96203	0.00107395	0.0359667	0.159095
1460456_at	Prorsd1	prolyl-tRNA synthetase domain containing 1	-0.469989	7.86811	-4.9598	0.00107699	0.0360285	0.137088
1424235_at	Ormdl2	ORM1-like 2 (S. cerevisiae)	-0.502046	8.08349	-4.95803	0.0010794	0.036059	0.328979
1417320_at	Grpel1	GrpE-like 1, mitochondrial	-0.45733	9.12762	-4.95739	0.00108027	0.036059	1.10239
1449886_a_at	Timm9	translocase of inner mitochondrial membrane 9	-0.456261	3.33908	-4.95567	0.00108263	0.0360978	0.16897
1424829_at	Tor4a	torsin family 4, member A	-0.455892	9.10363	-4.95464	0.00108404	0.0361052	1.31858
1451533_at	Clba1	clathrin binding box of aftiphilin containing 1	0.50048	9.11728	4.95271	0.00108668	0.0361147	1.105
1423489_at	Mmd	monocyte to macrophage differentiation-associated	-0.467354	8.57777	-4.95196	0.00108771	0.0361147	0.141591
1448231_at	Fkbp5	FK506 binding protein 5	-0.490733	6.83609	-4.95183	0.00108789	0.0361147	0.476195
1436824_x_at	Rnf26	ring finger protein 26	-0.466894	5.5953	-4.95036	0.00108992	0.0361423	0.231115
1448536_at	Lsm3	LSM3 homolog, U6 small nuclear RNA and mRNA degradation associated	-0.469183	8.61014	-4.94847	0.00109253	0.0361799	0.078661
1460669_at	Ilf3	interleukin enhancer binding factor 3	0.495566	10.0128	4.94781	0.00109344	0.0361799	0.276947
1436706_at	Mmgt1	membrane magnesium transporter 1	-0.455647	4.59303	-4.94468	0.00109778	0.036284	0.101825
1422138_at	Plau	plasminogen activator, urokinase	0.459133	6.13689	4.94233	0.00110105	0.0363527	0.0729236
1444361_at	Ap1s2	adaptor-related protein complex 1, sigma 2 subunit	-0.458069	5.81276	-4.93972	0.0011047	0.0364334	0.102613
1445539_at	Pde7b	phosphodiesterase 7B	0.474102	8.32452	4.93755	0.00110774	0.0364691	0.178686
1450997_at	Stk17b	serine/threonine kinase 17b (apoptosis-inducing)	-0.458339	9.96818	-4.93707	0.00110841	0.0364691	0.0751359
1419183_at	Tent2	terminal nucleotidyltransferase 2	0.455769	8.88578	4.93638	0.00110938	0.0364691	0.276968
1423298_at	Add3	adducin 3 (gamma)	-0.480391	7.00358	-4.9344	0.00111218	0.0365213	0.069689
1450381_a_at	Bcl6	B cell leukemia/lymphoma 6	-0.473978	8.5466	-4.93297	0.0011142	0.036548	0.0904615
1426954_at	Trim33	tripartite motif-containing 33	0.463853	8.89259	4.92997	0.00111844	0.0366475	0.171426
1427275_at	Smc4	structural maintenance of chromosomes 4	0.457826	8.22614	4.92498	0.00112554	0.0368319	0.111716
1434822_at	Pphln1	periphilin 1	-0.464539	7.10628	-4.92427	0.00112655	0.0368319	0.279217
1430177_at	Ube2b	ubiquitin-conjugating enzyme E2B	0.461708	7.17029	4.92266	0.00112886	0.0368319	0.313581
1459583_at	NA	NA	0.460494	4.17746	4.92137	0.00113071	0.0368319	0.22055
1428790_at	Nfam1	Nfat activating molecule with ITAM motif 1	-0.458268	8.31196	-4.92115	0.00113103	0.0368319	0.165454
1431464_a_at	Pmm2	phosphomannomutase 2	-0.461195	4.49913	-4.92093	0.00113135	0.0368319	0.0917542
1426530_a_at	Klhl5	kelch-like 5	-0.577577	6.93701	-4.91909	0.00113398	0.0368579	0.424011
1436125_at	D16Ertd472e	DNA segment, Chr 16, ERATO Doi 472, expressed	-0.498798	7.16444	-4.91868	0.00113457	0.0368579	0.0275134
1429050_at	Chic2	cysteine-rich hydrophobic domain 2	0.459831	8.77916	4.91756	0.00113619	0.0368628	0.129046
1420772_a_at	Tsc22d3	TSC22 domain family, member 3	0.457829	10.1806	4.91689	0.00113715	0.0368628	0.196984
1459987_s_at	Cct3	chaperonin containing Tcp1, subunit 3 (gamma)	-0.50561	7.59677	-4.91269	0.00114324	0.0370206	0.236077
1451884_a_at	Lsm2	LSM2 homolog, U6 small nuclear RNA and mRNA degradation associated	-0.459244	4.77256	-4.91104	0.00114565	0.0370588	0.239024
1459816_x_at	Pole3	polymerase (DNA directed), epsilon 3 (p17 subunit)	0.480615	4.77867	4.90912	0.00114844	0.0371096	0.0318851
1416124_at	Ccnd2	cyclin D2	-0.507657	4.99762	-4.90669	0.00115199	0.0371847	0.158929
AFFX-ThrX-3_at	NA	NA	0.452858	7.7725	4.9045	0.00115521	0.0371918	0.174975
1444201_at	Cep135	centrosomal protein 135	0.461973	4.55981	4.90449	0.00115522	0.0371918	0.117297
1416493_at	Ddost	dolichyl-di-phosphooligosaccharide-protein glycotransferase	-0.527456	8.10146	-4.90373	0.00115634	0.0371918	0.0816341
1450904_at	Tmem167	transmembrane protein 167	-0.498011	8.07422	-4.90271	0.00115785	0.0371918	0.0777717
1452084_at	Zcchc17	zinc finger, CCHC domain containing 17	-0.459787	6.42066	-4.90237	0.00115834	0.0371918	0.084794
1424940_s_at	Clba1	clathrin binding box of aftiphilin containing 1	0.507921	8.58489	4.90123	0.00116002	0.0372063	0.527494
1455448_at	Dagla	diacylglycerol lipase, alpha	0.453113	4.6642	4.89596	0.00116783	0.0373867	0.0667352
1421022_x_at	Acyp1	acylphosphatase 1, erythrocyte (common) type	-0.492287	6.41173	-4.89578	0.0011681	0.0373867	0.31421
1416187_s_at	Pnrc2	proline-rich nuclear receptor coactivator 2	0.453056	11.019	4.89472	0.00116967	0.0373974	0.324571
1426223_at	Ttc39c	tetratricopeptide repeat domain 39C	0.47947	7.74844	4.8905	0.00117598	0.0375594	0.0352995
1444458_at	NA	NA	-0.454669	4.73831	-4.88863	0.00117879	0.0375755	0.148569
1451651_at	Vsig4	V-set and immunoglobulin domain containing 4	-0.478399	4.30686	-4.88852	0.00117896	0.0375755	0.0973971
1417453_at	Cul4b	cullin 4B	0.478007	7.4652	4.88718	0.00118096	0.0376	0.615344
1419599_s_at	Ms4a6d	membrane-spanning 4-domains, subfamily A, member 6D	-0.477474	7.78744	-4.88494	0.00118434	0.037668	0.194376
1428998_at	Phf3	PHD finger protein 3	0.494073	9.52906	4.88364	0.0011863	0.0376909	0.126165
1451225_at	Ptpn11	protein tyrosine phosphatase, non-receptor type 11	-0.451125	8.31633	-4.8814	0.0011897	0.0377556	0.152082
1421081_a_at	Banf1	barrier to autointegration factor 1	-0.451621	7.17577	-4.88065	0.00119083	0.0377556	0.0648381
1426219_at	Scp2	sterol carrier protein 2, liver	-0.449013	8.21222	-4.87979	0.00119214	0.0377576	0.084069
1427548_a_at	Clns1a	chloride channel, nucleotide-sensitive, 1A	-0.453324	6.61158	-4.87779	0.00119519	0.0377762	0.137268
1419483_at	C3ar1	complement component 3a receptor 1	-0.448906	5.69771	-4.87777	0.00119521	0.0377762	0.220002
1439059_at	Fam199x	family with sequence similarity 199, X-linked	-0.46226	4.91789	-4.87491	0.00119959	0.037875	0.0717743
1428772_at	Xpot	exportin, tRNA (nuclear export receptor for tRNAs)	-0.472952	6.04074	-4.87329	0.00120207	0.0379141	0.347189
1419812_s_at	Coa3	cytochrome C oxidase assembly factor 3	-0.449702	8.29795	-4.87206	0.00120396	0.0379341	0.0686331
1416374_at	Ap3m1	adaptor-related protein complex 3, mu 1 subunit	-0.448299	5.74911	-4.87102	0.00120557	0.0379453	0.286329
1430995_at	Tmx3	thioredoxin-related transmembrane protein 3	-0.505879	4.24598	-4.87001	0.00120712	0.0379547	1.06369
1451692_at	Tmco6	transmembrane and coiled-coil domains 6	0.449079	9.27772	4.86749	0.00121101	0.0380376	0.0987248
1424313_a_at	Ndufs7	NADH:ubiquinone oxidoreductase core subunit S7	-0.458309	8.41656	-4.86636	0.00121276	0.0380533	0.310561
1422241_a_at	Ndufa1	NADH:ubiquinone oxidoreductase subunit A1	-0.451002	10.2224	-4.86222	0.00121918	0.0381222	0.107216
1425125_at	Oit3	oncoprotein induced transcript 3	0.450826	6.55509	4.8611	0.00122093	0.0381222	0.495449
1416701_at	Rnd3	Rho family GTPase 3	-0.45329	6.07904	-4.86087	0.00122129	0.0381222	0.259584
1449401_at	C1qc	complement component 1, q subcomponent, C chain	-0.452773	6.95804	-4.86059	0.00122173	0.0381222	0.230299
1434880_at	Etv6	ets variant 6	-0.447559	5.86539	-4.85964	0.00122322	0.0381222	0.152832
1454842_a_at	B3galnt2	UDP-GalNAc:betaGlcNAc beta 1,3-galactosaminyltransferase, polypeptide 2	-0.751808	5.26001	-4.85838	0.00122518	0.0381222	0.147498
1436479_a_at	Dpp7	dipeptidylpeptidase 7	0.488087	9.12749	4.85771	0.00122624	0.0381222	0.0941044
1456739_x_at	Armcx2	armadillo repeat containing, X-linked 2	-0.455644	4.055	-4.8576	0.00122641	0.0381222	0.116497
1451749_at	Irak4	interleukin-1 receptor-associated kinase 4	-0.44673	7.15597	-4.85486	0.00123071	0.0381222	0.312012
1443602_at	NA	NA	0.452477	3.85799	4.85475	0.00123088	0.0381222	0.335039
1448283_a_at	Uba2	ubiquitin-like modifier activating enzyme 2	-0.485305	7.59277	-4.85448	0.0012313	0.0381222	0.0839061
1416942_at	Erap1	endoplasmic reticulum aminopeptidase 1	-0.447018	5.91255	-4.85445	0.00123136	0.0381222	0.0641902
1416028_a_at	Jpt1	Jupiter microtubule associated homolog 1	-0.455025	7.80921	-4.85349	0.00123286	0.0381222	0.116108
1450865_s_at	Mrps24	mitochondrial ribosomal protein S24	-0.466128	7.3847	-4.85282	0.00123393	0.0381222	0.0755868
1435342_at	Kcnk6	potassium inwardly-rectifying channel, subfamily K, member 6	-0.484056	5.57931	-4.85229	0.00123477	0.0381222	1.01597
1446023_at	Ostf1	osteoclast stimulating factor 1	0.451436	4.58367	4.85158	0.00123589	0.0381222	0.0489145
1447165_at	NA	NA	0.603311	6.14999	4.85131	0.00123631	0.0381222	0.27278
1416501_at	Pdpk1	3-phosphoinositide dependent protein kinase 1	0.451177	9.07722	4.84591	0.00124489	0.0383451	0.0477067
1420629_a_at	Dnaja3	DnaJ heat shock protein family (Hsp40) member A3	-0.450732	5.51415	-4.84517	0.00124607	0.0383451	0.237142
1448774_at	Stoml2	stomatin (Epb7.2)-like 2	-0.453056	6.1992	-4.84384	0.00124819	0.0383714	0.233096
1438480_a_at	Thyn1	thymocyte nuclear protein 1	-0.460193	4.11938	-4.84253	0.00125029	0.0383828	0.0888904
1420398_at	Rgs18	regulator of G-protein signaling 18	-0.593382	5.28651	-4.84203	0.00125109	0.0383828	0.0564319
1434283_at	Arid5b	AT rich interactive domain 5B (MRF1-like)	0.491187	10.3041	4.84058	0.00125341	0.0384027	0.368495
1450298_at	Tnfsf14	tumor necrosis factor (ligand) superfamily, member 14	0.454153	8.82889	4.84005	0.00125427	0.0384027	0.332588
1420535_a_at	Nub1	negative regulator of ubiquitin-like proteins 1	0.525949	7.30567	4.83787	0.00125777	0.0384711	0.27665
1428277_at	Otud6b	OTU domain containing 6B	-0.465623	7.03358	-4.83641	0.00126013	0.0385044	0.510186
1436523_s_at	Rbis	ribosomal biogenesis factor	-0.464348	7.76196	-4.83531	0.0012619	0.0385198	0.255836
1443969_at	Irs2	insulin receptor substrate 2	0.453633	8.29226	4.82975	0.00127094	0.0387528	0.16188
1428146_s_at	Acaa2	acetyl-Coenzyme A acyltransferase 2 (mitochondrial 3-oxoacyl-Coenzyme A thiolase)	-0.456115	6.4665	-4.82904	0.00127209	0.0387528	0.135228
1427483_at	Slc25a24	solute carrier family 25 (mitochondrial carrier, phosphate carrier), member 24	-0.444086	6.99317	-4.82632	0.00127654	0.0388493	0.161064
1424261_at	Zfp672	zinc finger protein 672	-0.469924	5.78235	-4.82428	0.00127989	0.0389124	0.188072
1449618_s_at	Pagr1a	PAXIP1 associated glutamate rich protein 1A	-0.504363	6.84465	-4.82239	0.001283	0.0389677	0.377757
1421936_at	Dapp1	dual adaptor for phosphotyrosine and 3-phosphoinositides 1	0.444759	8.66814	4.82148	0.0012845	0.0389744	0.163474
1426734_at	Fam43a	family with sequence similarity 43, member A	-0.459358	5.79701	-4.81971	0.00128743	0.0389869	0.570017
1428513_at	Calcoco1	calcium binding and coiled coil domain 1	0.495014	5.47196	4.81967	0.00128748	0.0389869	0.0676678
1427173_a_at	Mrps33	mitochondrial ribosomal protein S33	-0.444922	7.85911	-4.81887	0.00128881	0.0389882	0.0948913
1433552_a_at	Polr2b	polymerase (RNA) II (DNA directed) polypeptide B	-0.448401	8.40495	-4.81619	0.00129326	0.0390595	0.0735759
1457670_s_at	Lmna	lamin A	-0.50026	5.58051	-4.8159	0.00129374	0.0390595	0.208185
1428263_a_at	Elob	elongin B	-0.446305	10.1496	-4.81157	0.00130096	0.0392384	0.0502367
1448721_at	D1Ertd622e	DNA segment, Chr 1, ERATO Doi 622, expressed	-0.443313	8.2126	-4.80852	0.00130607	0.039282	0.287604
1428280_at	Fip1l1	FIP1 like 1 (S. cerevisiae)	-0.460301	5.68984	-4.80841	0.00130626	0.039282	0.0520429
1435229_at	Gramd1b	GRAM domain containing 1B	0.442931	6.26371	4.80801	0.00130693	0.039282	0.427565
1455814_x_at	Ddx39	DEAD (Asp-Glu-Ala-Asp) box polypeptide 39	-0.442615	8.38635	-4.80762	0.00130759	0.039282	0.0916767
1423452_at	Stk17b	serine/threonine kinase 17b (apoptosis-inducing)	-0.44736	10.7261	-4.80562	0.00131095	0.0393245	0.0594181
1434143_at	Atmin	ATM interactor	-0.510107	5.62842	-4.80517	0.00131171	0.0393245	0.157672
1420719_at	Tex15	testis expressed gene 15	0.486804	5.35721	4.80447	0.00131289	0.0393245	0.158484
1419821_s_at	Idh1	isocitrate dehydrogenase 1 (NADP+), soluble	-0.694805	6.97963	-4.80154	0.00131785	0.0394342	0.0856727
1417176_at	Csnk1e	casein kinase 1, epsilon	0.455227	9.42414	4.79842	0.00132315	0.0395493	0.197424
1426895_at	Zfp24	zinc finger protein 24	-0.449841	7.70555	-4.79774	0.00132431	0.0395493	0.137627
1431993_a_at	Rnf38	ring finger protein 38	0.453511	6.19636	4.79451	0.00132982	0.0396378	0.0607482
1435499_at	Letm2	leucine zipper-EF-hand containing transmembrane protein 2	0.45373	6.27715	4.79279	0.00133277	0.0396378	0.0347951
1455206_at	Rps6ka3	ribosomal protein S6 kinase polypeptide 3	-0.48059	7.39428	-4.7919	0.00133431	0.0396378	0.221753
1438352_at	NA	NA	0.444508	5.37033	4.79112	0.00133566	0.0396378	0.0471069
1426679_at	Zfp706	zinc finger protein 706	-0.462093	8.9683	-4.791	0.00133585	0.0396378	0.177384
1436434_at	E2f2	E2F transcription factor 2	-0.642689	7.40255	-4.79046	0.00133678	0.0396378	1.28913
1426997_at	Thra	thyroid hormone receptor alpha	0.441957	5.75319	4.78984	0.00133784	0.0396378	0.363881
1448491_at	Ech1	enoyl coenzyme A hydratase 1, peroxisomal	-0.450563	7.29504	-4.78904	0.00133923	0.0396378	0.206092
1460339_at	Psma4	proteasome (prosome, macropain) subunit, alpha type 4	-0.440869	9.32481	-4.78884	0.00133958	0.0396378	0.136722
1447264_at	Rab11fip1	RAB11 family interacting protein 1 (class I)	0.440859	6.96769	4.7884	0.00134033	0.0396378	0.136357
1424018_at	Hint1	histidine triad nucleotide binding protein 1	-0.459937	8.91457	-4.78415	0.0013477	0.0398168	0.0339747
1419169_at	Mapk6	mitogen-activated protein kinase 6	0.439991	10.2092	4.78183	0.00135173	0.0398387	0.242317
1451053_a_at	Mdm1	transformed mouse 3T3 cell double minute 1	-0.449698	6.7893	-4.7815	0.00135231	0.0398387	0.168701
1437171_x_at	Gsn	gelsolin	-0.442916	10.4226	-4.78138	0.00135252	0.0398387	0.459011
1416439_at	Dctpp1	dCTP pyrophosphatase 1	-0.617576	7.74852	-4.78	0.00135494	0.0398387	0.0790613
1452049_at	Rpl7l1	ribosomal protein L7-like 1	-0.442791	8.32543	-4.77996	0.001355	0.0398387	0.218763
1432488_a_at	Sf3a3	splicing factor 3a, subunit 3	-0.463658	7.29948	-4.77556	0.00136272	0.0400268	0.0962755
1443909_at	Cstf3	cleavage stimulation factor, 3' pre-RNA, subunit 3	-0.567483	5.01563	-4.77295	0.00136732	0.040123	0.755089
1456389_at	Zeb2	zinc finger E-box binding homeobox 2	0.464478	9.47503	4.77163	0.00136965	0.0401526	0.0981314
1448849_at	Mrpl40	mitochondrial ribosomal protein L40	-0.4425	7.21074	-4.77021	0.00137216	0.040155	0.646578
1426350_at	Mgat2	mannoside acetylglucosaminyltransferase 2	-0.606742	6.89012	-4.77009	0.00137238	0.040155	0.500615
1439342_at	Clpx	caseinolytic mitochondrial matrix peptidase chaperone subunit	-0.581448	5.22002	-4.76906	0.0013742	0.0401696	0.0955711
1427873_at	Defa15	defensin, alpha, 15	0.455825	4.66462	4.76783	0.00137639	0.0401947	0.333946
1433718_a_at	Cbx1	chromobox 1	-0.439103	6.74372	-4.76628	0.00137914	0.0402056	0.091322
1421914_s_at	Mrpl19	mitochondrial ribosomal protein L19	-0.484631	5.80087	-4.76551	0.00138051	0.0402056	0.179008
1422895_at	Vamp4	vesicle-associated membrane protein 4	0.440026	8.44299	4.76539	0.00138073	0.0402056	0.127248
1416418_at	Gabarapl1	gamma-aminobutyric acid (GABA) A receptor-associated protein-like 1	0.439991	9.41481	4.7635	0.0013841	0.040265	0.0523879
1416526_a_at	Park7	Parkinson disease (autosomal recessive, early onset) 7	-0.439041	7.78991	-4.7606	0.0013893	0.0403776	0.237225
1433697_at	Patl1	protein associated with topoisomerase II homolog 1 (yeast)	0.474853	8.60381	4.75884	0.00139246	0.0403976	0.30198
1417948_s_at	Ilf2	interleukin enhancer binding factor 2	-0.444351	5.01989	-4.75874	0.00139265	0.0403976	0.224919
1421353_at	Pde7b	phosphodiesterase 7B	0.465244	4.91743	4.75739	0.00139509	0.0404057	0.175795
1427424_at	Galnt6	polypeptide N-acetylgalactosaminyltransferase 6	0.458431	7.1007	4.75711	0.0013956	0.0404057	0.121875
1453344_at	Snhg16	small nucleolar RNA host gene 16	0.437618	5.69558	4.75605	0.0013975	0.0404224	0.139065
1426482_at	Thap12	THAP domain containing 12	-0.438013	6.38211	-4.75387	0.00140145	0.0404267	0.0728328
1418568_x_at	Srp14	signal recognition particle 14	-0.456253	8.65405	-4.75356	0.00140201	0.0404267	0.248556
1435333_at	Ndufaf4	NADH:ubiquinone oxidoreductase complex assembly factor 4	-0.442407	3.96785	-4.7531	0.00140285	0.0404267	0.224257
1454783_at	Il13ra1	interleukin 13 receptor, alpha 1	-0.448331	8.13135	-4.75302	0.00140298	0.0404267	0.0944736
1437380_x_at	Pgd	phosphogluconate dehydrogenase	-0.437233	12.5534	-4.75187	0.00140508	0.0404487	0.0687678
1435280_at	Pde4d	phosphodiesterase 4D, cAMP specific	0.454669	6.65148	4.75053	0.00140752	0.0404807	0.0753199
1416118_at	Trim59	tripartite motif-containing 59	0.447222	6.99646	4.74928	0.0014098	0.0405077	0.21154
1455355_at	G2e3	G2/M-phase specific E3 ubiquitin ligase	-0.478342	4.63887	-4.74186	0.00142342	0.0408603	0.288138
1452680_at	Snrpd2	small nuclear ribonucleoprotein D2	-0.445937	8.94598	-4.73995	0.00142694	0.0409227	0.197567
1417175_at	Csnk1e	casein kinase 1, epsilon	0.437499	9.43975	4.73815	0.00143028	0.0409776	0.121468
1428326_s_at	Rida	reactive intermediate imine deaminase A homolog	-0.556901	4.18611	-4.73746	0.00143156	0.0409776	0.358709
1415775_at	Rbbp7	retinoblastoma binding protein 7, chromatin remodeling factor	-0.454339	8.85082	-4.73608	0.00143411	0.0410122	0.414335
1452713_a_at	Snrnp40	small nuclear ribonucleoprotein 40 (U5)	-0.444139	8.35764	-4.73389	0.00143818	0.0410897	0.474284
1455665_at	Lonrf1	LON peptidase N-terminal domain and ring finger 1	0.448577	9.24524	4.7314	0.00144285	0.0411842	0.0782581
1436146_at	4930481A15Rik	RIKEN cDNA 4930481A15 gene	0.580134	5.27634	4.72632	0.00145238	0.0414175	0.0706977
1417159_at	Zxdc	ZXD family zinc finger C	0.447491	5.81003	4.72488	0.00145511	0.041448	0.161438
1437809_x_at	Ets2	E26 avian leukemia oncogene 2, 3' domain	0.506107	5.72116	4.72431	0.00145618	0.041448	0.243801
1452037_at	Mgat2	mannoside acetylglucosaminyltransferase 2	-0.444319	7.7552	-4.72253	0.00145955	0.0414916	0.0431622
1418896_a_at	Rpn2	ribophorin II	-0.451863	7.73263	-4.72205	0.00146045	0.0414916	0.435849
1426961_at	Phf20	PHD finger protein 20	0.448304	6.91903	4.71851	0.00146719	0.0416011	0.0515659
1417094_at	Acot7	acyl-CoA thioesterase 7	-0.458399	7.45368	-4.71829	0.00146761	0.0416011	0.0369153
1435514_at	Lztfl1	leucine zipper transcription factor-like 1	0.678221	4.71675	4.71774	0.00146865	0.0416011	0.191696
1439440_x_at	Twf2	twinfilin actin binding protein 2	-0.444544	10.5398	-4.71711	0.00146985	0.0416011	0.248516
1457211_at	Gls	glutaminase	0.522388	3.76894	4.71643	0.00147116	0.0416011	0.0933102
1416218_x_at	Rpl37a	ribosomal protein L37a	0.445425	6.74084	4.71474	0.00147438	0.0416533	0.0683546
1451233_at	Traf2	TNF receptor-associated factor 2	0.433569	7.89923	4.71199	0.00147967	0.0417639	0.099435
1424377_at	Rsl24d1	ribosomal L24 domain containing 1	-0.443017	7.16053	-4.70915	0.00148514	0.0418794	0.172363
1430460_at	Mindy3	MINDY lysine 48 deubiquitinase 3	-0.505559	3.83894	-4.70771	0.00148793	0.0419189	0.885684
1439049_at	Dph5	diphthamide biosynthesis 5	-0.478768	5.02303	-4.70664	0.00149	0.0419384	0.375925
1419839_x_at	Prpf19	pre-mRNA processing factor 19	-0.433611	7.31074	-4.70377	0.00149557	0.0419997	0.369506
1436507_at	Irak2	interleukin-1 receptor-associated kinase 2	0.448698	11.1586	4.70356	0.00149598	0.0419997	0.172773
1415749_a_at	Rragc	Ras-related GTP binding C	0.460052	11.1181	4.70338	0.00149633	0.0419997	0.0589724
1420933_a_at	Eya3	EYA transcriptional coactivator and phosphatase 3	0.435686	8.39494	4.70177	0.00149947	0.0420489	0.141671
1424509_at	Cd177	CD177 antigen	-0.432885	6.69096	-4.69649	0.0015098	0.0422879	0.107211
1416068_at	Kars	lysyl-tRNA synthetase	-0.432737	7.03799	-4.6954	0.00151195	0.0422879	0.164895
1431894_at	Itprip	inositol 1,4,5-triphosphate receptor interacting protein	-0.433549	6.62246	-4.69529	0.00151217	0.0422879	0.474912
1420819_at	Sla	src-like adaptor	-0.542857	9.19923	-4.69367	0.00151537	0.0423382	0.271382
1451109_a_at	Nedd4	neural precursor cell expressed, developmentally down-regulated 4	-0.570259	5.4234	-4.69204	0.00151858	0.0423889	0.296247
1426646_at	Smim7	small integral membrane protein 7	-0.432582	7.44327	-4.68922	0.00152418	0.0424808	0.145166
1418894_s_at	Pbx2	pre B cell leukemia homeobox 2	-0.450542	6.68427	-4.68897	0.00152467	0.0424808	0.0701883
1434001_at	Ttc9c	tetratricopeptide repeat domain 9C	-0.43203	6.79669	-4.68703	0.00152853	0.0425156	0.107778
1430571_s_at	Armc6	armadillo repeat containing 6	-0.465822	5.35824	-4.68693	0.00152872	0.0425156	0.399567
1437213_at	Nudt21	nudix (nucleoside diphosphate linked moiety X)-type motif 21	-0.491082	4.36334	-4.68614	0.0015303	0.0425204	0.032734
1456600_a_at	Rnf7	ring finger protein 7	-0.431158	8.95996	-4.68464	0.00153329	0.0425578	0.0912573
1430086_at	Chrna9	cholinergic receptor, nicotinic, alpha polypeptide 9	0.433692	4.32034	4.68407	0.00153445	0.0425578	0.322722
1425058_at	Zfp472	zinc finger protein 472	-0.459462	5.29571	-4.6815	0.00153958	0.0426612	0.973494
1459740_s_at	Ucp2	uncoupling protein 2 (mitochondrial, proton carrier)	-0.449971	8.1831	-4.68006	0.00154248	0.0427024	0.0680876
1443066_at	NA	NA	0.494921	3.81443	4.67856	0.00154551	0.0427474	0.696928
1425552_at	Hip1r	huntingtin interacting protein 1 related	0.430603	8.90651	4.67724	0.00154818	0.0427608	0.0959969
1433696_at	Jpt2	Jupiter microtubule associated homolog 2	-0.438706	6.43855	-4.67692	0.00154881	0.0427608	0.169802
1444878_at	NA	NA	0.5753	5.67225	4.67589	0.00155091	0.0427798	0.17323
1424017_a_at	Hint1	histidine triad nucleotide binding protein 1	-0.456274	9.08809	-4.67145	0.00155991	0.0429889	0.147782
1435766_at	Pphln1	periphilin 1	-0.433256	6.29292	-4.66977	0.00156335	0.0430366	0.296179
1427711_a_at	Ceacam1	carcinoembryonic antigen-related cell adhesion molecule 1	-0.508556	7.86069	-4.66922	0.00156448	0.0430366	0.155108
1427996_at	BC028528	cDNA sequence BC028528	-0.529485	5.18164	-4.66334	0.00157654	0.0432942	1.81167
1432489_a_at	Wdyhv1	WDYHV motif containing 1	-0.490162	7.46412	-4.66326	0.0015767	0.0432942	0.175581
1424987_at	Rab7b	RAB7B, member RAS oncogene family	-0.465785	8.91038	-4.66021	0.001583	0.0434281	0.20018
1417331_a_at	Arl6	ADP-ribosylation factor-like 6	-0.434556	4.25977	-4.65916	0.00158516	0.043448	0.0596647
1430594_at	Rab11fip1	RAB11 family interacting protein 1 (class I)	0.428629	9.64546	4.65792	0.00158774	0.0434795	0.0783492
1418020_s_at	Cpd	carboxypeptidase D	-0.446867	8.40837	-4.65719	0.00158927	0.043482	0.322789
1451362_at	Rab29	RAB29, member RAS oncogene family	-0.451477	5.87185	-4.65565	0.00159246	0.0435301	0.109225
1452790_x_at	Ndufa3	NADH:ubiquinone oxidoreductase subunit A3	-0.434244	9.93795	-4.65397	0.00159596	0.0435601	0.090737
1424831_at	Cpne2	copine II	0.439855	9.30036	4.65317	0.00159764	0.0435601	0.126839
1440809_at	NA	NA	0.448506	5.93979	4.65306	0.00159786	0.0435601	0.657262
1429564_at	Pcgf5	polycomb group ring finger 5	0.429795	9.31088	4.65122	0.00160173	0.0436262	0.319955
1425538_x_at	Ceacam1	carcinoembryonic antigen-related cell adhesion molecule 1	-0.432049	10.3925	-4.64885	0.0016067	0.0437224	0.0739056
1460085_at	NA	NA	-0.547315	5.54609	-4.64764	0.00160925	0.0437527	0.34927
1418048_at	1110059G10Rik	RIKEN cDNA 1110059G10 gene	-0.432592	7.7415	-4.64654	0.00161157	0.0437765	0.432169
1417488_at	Fosl1	fos-like antigen 1	-0.436462	5.98595	-4.64544	0.00161389	0.0438002	0.0615421
1426347_at	Ints14	integrator complex subunit 14	-0.431516	6.74104	-4.6447	0.00161545	0.0438034	0.0849607
1432848_a_at	Frmd8	FERM domain containing 8	-0.436506	8.1448	-4.64202	0.00162113	0.0438891	0.312422
1434036_at	Mtss1	MTSS I-BAR domain containing 1	-0.427446	6.59332	-4.64185	0.0016215	0.0438891	0.105711
1417856_at	Relb	avian reticuloendotheliosis viral (v-rel) oncogene related B	0.456769	10.0098	4.6384	0.00162885	0.0440226	0.270927
1418283_at	Cldn4	claudin 4	-0.428571	10.1836	-4.63788	0.00162996	0.0440226	0.107456
1426678_at	Zfp706	zinc finger protein 706	-0.669536	7.24307	-4.63749	0.00163079	0.0440226	0.140618
1430769_s_at	Fam122a	family with sequence similarity 122, member A	-0.426707	7.42495	-4.63644	0.00163302	0.0440437	1.13586
1438181_x_at	Tm2d2	TM2 domain containing 2	-0.426507	7.76099	-4.6342	0.00163784	0.0441068	0.173375
1452607_at	Vma21	VMA21 vacuolar H+-ATPase homolog (S. cerevisiae)	-0.513049	4.77828	-4.6335	0.00163935	0.0441068	0.121087
1441970_at	E430010N07Rik	RIKEN cDNA E430010N07 gene	-0.559722	6.24281	-4.63332	0.00163972	0.0441068	0.185021
1425255_s_at	Hnrnpll	heterogeneous nuclear ribonucleoprotein L-like	0.447241	9.04161	4.6322	0.00164214	0.0441327	0.800553
1416234_at	Lrrc59	leucine rich repeat containing 59	-0.426501	8.69426	-4.62828	0.00165059	0.0443206	0.336608
1436982_at	Tnrc6b	trinucleotide repeat containing 6b	0.426531	8.10252	4.62655	0.00165436	0.0443824	0.089626
1429680_at	Tra2a	transformer 2 alpha	0.428315	8.64607	4.62473	0.0016583	0.0444163	0.175452
1426315_a_at	Tmem268	transmembrane protein 268	0.425511	6.35828	4.62426	0.00165933	0.0444163	0.231081
1448573_a_at	Ceacam10	carcinoembryonic antigen-related cell adhesion molecule 10	-0.425483	5.25899	-4.62388	0.00166017	0.0444163	0.11527
1446055_at	NA	NA	0.428751	7.8799	4.62235	0.00166349	0.0444163	0.141572
1455899_x_at	Socs3	suppressor of cytokine signaling 3	0.425746	10.7567	4.6216	0.00166514	0.0444163	0.0876373
1448677_at	Emc8	ER membrane protein complex subunit 8	-0.463079	6.89454	-4.62134	0.00166572	0.0444163	0.685776
1460431_at	Gcnt1	glucosaminyl (N-acetyl) transferase 1, core 2	-0.447198	9.43657	-4.62127	0.00166587	0.0444163	0.139641
1457515_at	NA	NA	-0.459654	6.12724	-4.62056	0.00166741	0.0444183	0.0790496
1455817_x_at	Zxdb	zinc finger, X-linked, duplicated B	0.428557	6.22354	4.6196	0.00166952	0.0444357	0.0905929
1417418_s_at	Cox6a1	cytochrome c oxidase subunit 6A1	-0.426101	10.0573	-4.61854	0.00167184	0.0444584	0.0808033
1436508_at	Mlec	malectin	-0.434426	5.11742	-4.61613	0.00167715	0.0445605	0.127819
1449363_at	Atf3	activating transcription factor 3	0.434775	11.8303	4.61524	0.0016791	0.044569	0.0755191
1420817_at	Ywhag	tyrosine 3-monooxygenase/tryptophan 5-monooxygenase activation protein, gamma polypeptide	-0.429907	10.0032	-4.61423	0.00168133	0.044569	0.147623
1423174_a_at	Pard6b	par-6 family cell polarity regulator beta	-0.425754	5.15943	-4.61399	0.00168188	0.044569	0.165164
1434930_at	Tpcn1	two pore channel 1	-0.426335	7.09733	-4.61272	0.00168469	0.0446046	0.232491
1430252_at	3110027N22Rik	RIKEN cDNA 3110027N22 gene	0.487738	7.5474	4.61188	0.00168653	0.0446144	0.297724
1429274_at	Lypd6b	LY6/PLAUR domain containing 6B	-0.424455	6.58244	-4.61083	0.00168888	0.0446248	0.321998
1448310_at	Ick	intestinal cell kinase	0.424381	4.37028	4.61038	0.00168987	0.0446248	0.221206
1436448_a_at	Ptgs1	prostaglandin-endoperoxide synthase 1	-0.434266	6.68192	-4.60792	0.00169534	0.0446847	0.268251
1448414_at	Rad1	RAD1 checkpoint DNA exonuclease	-0.491143	4.87498	-4.60709	0.0016972	0.0446847	0.335325
1427797_s_at	Ctse	cathepsin E	-0.452607	5.19131	-4.60674	0.00169798	0.0446847	0.104063
1422540_at	Fbln1	fibulin 1	0.450029	4.62381	4.60529	0.00170122	0.0446847	0.297928
1449686_s_at	Scp2	sterol carrier protein 2, liver	-0.436786	7.91251	-4.60462	0.00170273	0.0446847	0.272025
1434057_at	Ndufb6	NADH:ubiquinone oxidoreductase subunit B6	-0.425828	8.80413	-4.60447	0.00170305	0.0446847	0.13167
1436520_at	Ahnak2	AHNAK nucleoprotein 2	0.445584	6.84273	4.60436	0.00170331	0.0446847	0.347701
1426514_at	Chst15	carbohydrate sulfotransferase 15	-0.496881	5.91382	-4.60407	0.00170394	0.0446847	0.24734
1448848_at	Tor1b	torsin family 1, member B	-0.425884	7.47462	-4.60313	0.00170605	0.0446847	0.223496
1440275_at	Runx3	runt related transcription factor 3	-0.429067	6.12882	-4.60277	0.00170686	0.0446847	0.0927134
1416186_at	Pnrc2	proline-rich nuclear receptor coactivator 2	0.435413	10.5461	4.60058	0.0017118	0.0447753	0.138022
1415670_at	Copg1	coatomer protein complex, subunit gamma 1	-0.423976	7.74853	-4.59939	0.00171448	0.0448069	0.148348
1435136_at	Nsd2	nuclear receptor binding SET domain protein 2	-0.423397	4.72934	-4.59659	0.00172081	0.0449336	0.287646
1421654_a_at	Lmna	lamin A	-0.436022	8.04307	-4.59527	0.0017238	0.0449549	0.264538
1423460_at	Gigyf1	GRB10 interacting GYF protein 1	0.437909	8.36542	4.59457	0.0017254	0.0449549	0.0801162
1454774_at	Zfp445	zinc finger protein 445	-0.465623	8.32346	-4.59368	0.00172742	0.0449549	0.337596
1417285_a_at	Ndufa5	NADH:ubiquinone oxidoreductase subunit A5	-0.452887	5.55665	-4.59303	0.0017289	0.0449549	0.11557
1436195_at	Lrrc75a	leucine rich repeat containing 75A	0.46395	6.70787	4.59297	0.00172903	0.0449549	0.376134
1423916_s_at	Mlf2	myeloid leukemia factor 2	-0.423717	7.46859	-4.59165	0.00173203	0.0449717	0.101177
1423184_at	Itsn2	intersectin 2	0.480704	8.53469	4.59139	0.00173264	0.0449717	0.0738847
1442849_at	Lrp1	low density lipoprotein receptor-related protein 1	-1.01881	4.71814	-4.58667	0.00174346	0.0452017	0.0753841
1438969_x_at	Dhx30	DEAH (Asp-Glu-Ala-His) box polypeptide 30	-0.445193	5.98176	-4.58615	0.00174464	0.0452017	0.126952
1417192_at	Tomm70a	translocase of outer mitochondrial membrane 70A	-0.426353	6.95617	-4.58557	0.00174598	0.0452017	0.208161
1438096_a_at	Dtymk	deoxythymidylate kinase	-0.434261	4.90385	-4.58474	0.00174788	0.0452125	0.213199
1425075_at	Gatad2b	GATA zinc finger domain containing 2B	0.424729	7.78244	4.57971	0.00175952	0.0454747	0.10719
1427276_at	Smc4	structural maintenance of chromosomes 4	0.42155	7.47504	4.57894	0.0017613	0.0454821	0.176659
1437109_s_at	Lsm6	LSM6 homolog, U6 small nuclear RNA and mRNA degradation associated	-0.476485	6.5334	-4.57489	0.00177076	0.0456874	0.188929
1415857_at	Emb	embigin	-0.422209	9.41359	-4.57418	0.00177241	0.0456911	0.159022
1454722_at	Pten	phosphatase and tensin homolog	-0.432606	9.47145	-4.57206	0.00177739	0.0457134	0.378968
1447568_at	NA	NA	-0.425464	5.07627	-4.57171	0.0017782	0.0457134	0.40748
1456378_s_at	Fbxl20	F-box and leucine-rich repeat protein 20	0.422832	9.02231	4.5716	0.00177846	0.0457134	0.856495
1433669_at	Akap8	A kinase (PRKA) anchor protein 8	-0.47801	6.74389	-4.57088	0.00178015	0.0457134	0.607037
1424121_at	Commd1	COMM domain containing 1	-0.598584	5.26237	-4.5706	0.00178081	0.0457134	0.688658
1460702_at	Triap1	TP53 regulated inhibitor of apoptosis 1	-0.433346	6.83222	-4.5693	0.00178387	0.0457534	0.0441951
1455576_at	Rinl	Ras and Rab interactor-like	-0.478674	6.27927	-4.56811	0.00178667	0.0457864	0.28099
1423470_at	Ptbp2	polypyrimidine tract binding protein 2	0.47972	8.20656	4.56335	0.00179796	0.0460302	0.211801
1455252_at	Tsc1	TSC complex subunit 1	0.422863	8.08511	4.56268	0.00179953	0.0460302	0.229574
1432646_a_at	2900097C17Rik	RIKEN cDNA 2900097C17 gene	-0.426582	5.34088	-4.56218	0.00180073	0.0460302	0.0697633
1428747_at	Trnau1ap	tRNA selenocysteine 1 associated protein 1	-0.424853	6.55424	-4.56055	0.0018046	0.0460903	0.54867
1429458_at	Carnmt1	carnosine N-methyltransferase 1	0.435239	9.08298	4.55982	0.00180636	0.0460965	0.178105
1435989_x_at	Krt8	keratin 8	-0.448071	9.44646	-4.55758	0.00181172	0.0461614	0.137499
1448630_a_at	Sdhc	succinate dehydrogenase complex, subunit C, integral membrane protein	-0.47112	7.16565	-4.55748	0.00181195	0.0461614	1.28111
1434084_at	Zfp266	zinc finger protein 266	-0.64102	4.89005	-4.55555	0.00181659	0.046235	0.632765
1434545_x_at	Bola2	bolA-like 2 (E. coli)	-0.420277	6.61802	-4.55501	0.00181789	0.046235	0.597866
1415948_at	Creg1	cellular repressor of E1A-stimulated genes 1	-0.441597	10.6528	-4.55402	0.00182027	0.0462568	0.228883
1417385_at	Npepps	aminopeptidase puromycin sensitive	0.438891	9.80446	4.55299	0.00182276	0.0462812	0.428324
1428782_a_at	Uqcrc1	ubiquinol-cytochrome c reductase core protein 1	-0.437069	9.20678	-4.55204	0.00182504	0.0463005	0.237139
1456153_at	Ssh2	slingshot protein phosphatase 2	-0.43866	8.89249	-4.55067	0.00182835	0.0463458	0.0850851
1420095_s_at	Zscan21	zinc finger and SCAN domain containing 21	-0.472625	6.00026	-4.54733	0.00183646	0.0465124	0.0850711
1425004_s_at	Mocs1	molybdenum cofactor synthesis 1	0.473459	6.33436	4.54619	0.00183924	0.0465439	0.22509
1444420_at	E230032D23Rik	RIKEN cDNA E230032D23 gene	0.435954	7.72011	4.54476	0.00184273	0.0465934	0.176154
1424681_a_at	Psma5	proteasome (prosome, macropain) subunit, alpha type 5	-0.433395	8.84855	-4.54348	0.00184584	0.046594	0.235953
1451569_at	Nr2c2	nuclear receptor subfamily 2, group C, member 2	0.419814	8.54001	4.54305	0.00184688	0.046594	0.225544
1452948_at	Tnfaip8l2	tumor necrosis factor, alpha-induced protein 8-like 2	-0.434519	8.5074	-4.54286	0.00184736	0.046594	0.136485
1425675_s_at	Ceacam1	carcinoembryonic antigen-related cell adhesion molecule 1	-0.439859	9.17047	-4.54137	0.001851	0.0466398	0.197117
1423921_at	Ints3	integrator complex subunit 3	-0.449126	3.56488	-4.54087	0.00185225	0.0466398	0.117962
1441133_at	Stx6	syntaxin 6	0.419317	6.61064	4.53963	0.00185529	0.0466503	0.162884
1438401_at	Ubn1	ubinuclein 1	0.418665	9.50363	4.53944	0.00185574	0.0466503	0.059181
1444402_at	Zc3h12c	zinc finger CCCH type containing 12C	0.419111	7.78289	4.53552	0.00186543	0.0467648	0.192174
1454880_s_at	Bmf	BCL2 modifying factor	-0.423785	8.05729	-4.53551	0.00186545	0.0467648	0.259846
1448405_a_at	Eid1	EP300 interacting inhibitor of differentiation 1	-0.417889	8.44553	-4.53537	0.00186579	0.0467648	0.129807
1460241_a_at	St3gal5	ST3 beta-galactoside alpha-2,3-sialyltransferase 5	-0.43894	8.18032	-4.5351	0.00186646	0.0467648	0.0907526
1426677_at	Flna	filamin, alpha	-0.420654	8.39129	-4.53383	0.00186961	0.046805	0.118545
1445843_at	Chd2	chromodomain helicase DNA binding protein 2	0.434573	7.5297	4.53142	0.00187559	0.046916	0.185804
1455728_at	Pten	phosphatase and tensin homolog	-0.418684	6.88472	-4.52871	0.00188234	0.047046	0.0867751
1428464_at	Ndufa3	NADH:ubiquinone oxidoreductase subunit A3	-0.416544	9.80745	-4.52682	0.00188707	0.0470997	0.156103
1458920_at	NA	NA	0.460391	7.31842	4.52661	0.00188759	0.0470997	0.124385
1417902_at	Slc19a2	solute carrier family 19 (thiamine transporter), member 2	-0.470551	7.05692	-4.52488	0.00189193	0.0471693	0.207453
1456039_at	Snx14	sorting nexin 14	-0.416277	7.0439	-4.52396	0.00189425	0.0471882	0.602147
1435173_at	Ate1	arginyltransferase 1	-0.448802	5.94117	-4.52272	0.00189737	0.0472029	0.440305
1455164_at	Arhgap31	Rho GTPase activating protein 31	0.434415	8.75439	4.52249	0.00189795	0.0472029	0.102699
1423151_at	Dnajb11	DnaJ heat shock protein family (Hsp40) member B11	-0.422162	8.7949	-4.52148	0.0019005	0.0472275	0.150727
1445517_at	NA	NA	0.433194	4.16535	4.52015	0.00190384	0.0472335	0.31877
1420639_at	Jmy	junction-mediating and regulatory protein	0.515878	6.84433	4.51977	0.00190481	0.0472335	0.328147
1448286_at	Hsd17b10	hydroxysteroid (17-beta) dehydrogenase 10	-0.427106	6.13855	-4.51954	0.0019054	0.0472335	0.177871
1452928_at	Abi3	ABI gene family, member 3	-0.438346	7.12925	-4.51863	0.0019077	0.0472341	0.586505
1437717_x_at	2610005L07Rik	cadherin 11 pseudogene	-0.471303	7.29491	-4.5183	0.00190854	0.0472341	0.232772
1453782_at	Ankrd33b	ankyrin repeat domain 33B	0.473226	9.55792	4.51763	0.00191024	0.0472375	0.214143
1435369_at	Fastkd5	FAST kinase domains 5	-0.516813	6.72285	-4.5159	0.00191464	0.0473006	0.130239
1417995_at	Ptpn22	protein tyrosine phosphatase, non-receptor type 22 (lymphoid)	-0.419487	4.87582	-4.5154	0.0019159	0.0473006	0.152517
1428508_at	Tbc1d2b	TBC1 domain family, member 2B	0.416267	9.48473	4.5146	0.00191793	0.0473121	0.139331
1448568_a_at	Slc20a1	solute carrier family 20, member 1	0.435982	10.2797	4.50851	0.00193352	0.0476579	0.17651
1419037_at	Csnk2a1	casein kinase 2, alpha 1 polypeptide	-0.458866	7.16749	-4.50769	0.00193564	0.0476714	0.159577
1436803_a_at	Ndufb9	NADH:ubiquinone oxidoreductase subunit B9	-0.414886	9.63454	-4.50535	0.00194169	0.0477815	0.403506
1417873_at	Pwp1	PWP1 homolog, endonuclein	0.417197	10.6169	4.50319	0.00194725	0.0478797	0.62647
1436495_s_at	Zfp260	zinc finger protein 260	-0.439096	5.47215	-4.5003	0.00195475	0.0480252	0.259642
1437552_at	Carnmt1	carnosine N-methyltransferase 1	0.428719	7.49586	4.49806	0.00196059	0.0481297	0.0450136
1416506_at	Psma6	proteasome (prosome, macropain) subunit, alpha type 6	-0.414934	10.0177	-4.49569	0.00196679	0.0482215	0.13965
1447502_at	NA	NA	-0.431907	4.36647	-4.49527	0.00196789	0.0482215	0.0184907
1423606_at	Postn	periostin, osteoblast specific factor	-0.50616	7.24842	-4.49481	0.0019691	0.0482215	0.163724
1430536_a_at	Erh	ERH mRNA splicing and mitosis factor	-0.416464	7.60466	-4.49412	0.00197091	0.0482269	0.195382
1450922_a_at	Tgfb2	transforming growth factor, beta 2	-0.828755	4.88109	-4.49113	0.00197878	0.0483804	0.171931
1434369_a_at	Cryab	crystallin, alpha B	0.592353	4.48365	4.49027	0.00198105	0.0483969	0.242553
1460460_a_at	Gorasp2	golgi reassembly stacking protein 2	-0.417107	6.96803	-4.48921	0.00198384	0.0484261	0.12843
1433679_at	Fubp3	far upstream element (FUSE) binding protein 3	-0.433471	3.69764	-4.48505	0.00199489	0.0486567	0.0455228
1421505_at	Mixl1	Mix1 homeobox-like 1 (Xenopus laevis)	0.427302	4.85394	4.48291	0.00200057	0.0487203	0.225278
1451066_at	Mboat7	membrane bound O-acyltransferase domain containing 7	-0.42132	9.56085	-4.48286	0.00200071	0.0487203	0.0934551
1421267_a_at	Cited2	Cbp/p300-interacting transactivator, with Glu/Asp-rich carboxy-terminal domain, 2	0.412689	10.1502	4.48084	0.0020061	0.048786	1.09084
1435237_at	2310009A05Rik	RIKEN cDNA 2310009A05 gene	-0.434321	7.06579	-4.48065	0.00200662	0.048786	1.10876
1427736_a_at	Ccrl2	chemokine (C-C motif) receptor-like 2	0.447077	12.5784	4.47898	0.00201109	0.0488189	0.104008
1448575_at	Il7r	interleukin 7 receptor	0.428568	6.82336	4.47894	0.00201119	0.0488189	0.102154
1454905_at	Ibtk	inhibitor of Bruton agammaglobulinemia tyrosine kinase	-0.412418	8.11064	-4.47708	0.00201619	0.048852	0.104235
1429771_at	3110073H01Rik	RIKEN cDNA 3110073H01 gene	-0.480804	5.49321	-4.47701	0.00201639	0.048852	0.215083
1423045_at	Ncbp2	nuclear cap binding protein subunit 2	-0.420225	6.03356	-4.47519	0.00202129	0.048852	0.305105
1436943_at	Cyb5d2	cytochrome b5 domain containing 2	-0.432686	5.28929	-4.47495	0.00202194	0.048852	0.225851
1448397_at	Gjb6	gap junction protein, beta 6	0.44937	4.09194	4.47493	0.00202199	0.048852	0.235535
1460055_at	NA	NA	-0.498538	5.99156	-4.47476	0.00202245	0.048852	0.127031
1435680_a_at	Dpp7	dipeptidylpeptidase 7	0.462106	7.86975	4.47425	0.00202383	0.048852	0.128003
1436491_at	Gm11346	X-linked lymphocyte-regulated 5 pseudogene	0.418391	6.00799	4.47038	0.00203432	0.0490636	0.0641137
1450649_at	Gng10	guanine nucleotide binding protein (G protein), gamma 10	-0.416443	8.62544	-4.46982	0.00203583	0.0490636	0.354401
1431734_a_at	Dnajb4	DnaJ heat shock protein family (Hsp40) member B4	-0.468985	7.00207	-4.46788	0.00204112	0.0491446	0.0954084
1441682_s_at	Xpot	exportin, tRNA (nuclear export receptor for tRNAs)	-0.561693	6.87713	-4.4674	0.00204243	0.0491446	0.503475
1433576_at	Mat2a	methionine adenosyltransferase II, alpha	-0.411095	6.91152	-4.4641	0.00205145	0.0492201	0.156187
1455997_a_at	Uqcrb	ubiquinol-cytochrome c reductase binding protein	-0.468951	10.0241	-4.46403	0.00205165	0.0492201	0.31948
1423621_a_at	Slc33a1	solute carrier family 33 (acetyl-CoA transporter), member 1	-0.415126	5.81628	-4.4633	0.00205365	0.0492201	0.1939
1447987_at	Letm2	leucine zipper-EF-hand containing transmembrane protein 2	0.428348	6.1338	4.46305	0.00205434	0.0492201	0.178118
1418010_a_at	Sh3glb1	SH3-domain GRB2-like B1 (endophilin)	0.413325	11.1521	4.4628	0.00205502	0.0492201	0.396854
1428905_at	Rraga	Ras-related GTP binding A	-0.411525	8.48506	-4.4627	0.0020553	0.0492201	0.323863
1428052_a_at	Zmym1	zinc finger, MYM domain containing 1	0.429894	7.00185	4.45811	0.00206795	0.049484	0.360964
1460191_at	Ykt6	YKT6 v-SNARE homolog (S. cerevisiae)	-0.422022	8.6827	-4.45744	0.00206978	0.0494889	0.159947
1416285_at	Ndufc1	NADH:ubiquinone oxidoreductase subunit C1	-0.547169	7.45971	-4.45657	0.00207219	0.0494938	0.088267
1453775_at	Rictor	RPTOR independent companion of MTOR, complex 2	0.434524	6.66607	4.45619	0.00207325	0.0494938	0.145375
1416699_at	Rab5if	RAB5 interacting factor	-0.411189	10.2904	-4.45335	0.00208116	0.0495102	0.118985
1451312_at	Ndufs7	NADH:ubiquinone oxidoreductase core subunit S7	-0.410032	8.25779	-4.45282	0.00208261	0.0495102	0.342421
1417804_at	Rasgrp2	RAS, guanyl releasing protein 2	-0.513059	6.28926	-4.45255	0.00208338	0.0495102	0.182682
1419766_at	Sik1	salt inducible kinase 1	0.41157	6.92697	4.45229	0.00208412	0.0495102	0.231838
1424540_at	Hipk1	homeodomain interacting protein kinase 1	-0.420309	8.36256	-4.45182	0.0020854	0.0495102	0.0356031
1426705_s_at	Iars	isoleucine-tRNA synthetase	-0.450887	5.69198	-4.45106	0.00208755	0.0495102	0.228141
1447830_s_at	Rgs2	regulator of G-protein signaling 2	-0.413544	10.6081	-4.4504	0.00208939	0.0495102	0.224063
1416270_at	Polr2g	polymerase (RNA) II (DNA directed) polypeptide G	-0.420196	8.01601	-4.45021	0.00208992	0.0495102	0.175149
1430561_at	Dnajb14	DnaJ heat shock protein family (Hsp40) member B14	-0.411242	5.97317	-4.45015	0.00209007	0.0495102	0.461607
1424034_at	Rora	RAR-related orphan receptor alpha	0.41807	5.26608	4.45009	0.00209026	0.0495102	0.323123
1456973_at	NA	NA	0.564304	7.04943	4.449	0.00209329	0.0495198	0.47085
1451641_at	Dbr1	debranching RNA lariats 1	-0.428437	7.00765	-4.44878	0.00209392	0.0495198	0.0586488
1416740_at	Col5a1	collagen, type V, alpha 1	0.410983	4.28504	4.44688	0.00209924	0.0496069	0.20613
1425780_a_at	Tmem167	transmembrane protein 167	-0.428694	9.14709	-4.44422	0.00210674	0.0496929	0.537585
1418019_at	Cpd	carboxypeptidase D	-0.410412	8.43538	-4.44384	0.00210781	0.0496929	0.295531
1434751_at	Ids	iduronate 2-sulfatase	-0.421534	5.20807	-4.44367	0.0021083	0.0496929	0.102352
1432282_a_at	Tlcd2	TLC domain containing 2	-0.420467	8.35874	-4.44261	0.00211129	0.0496929	0.192355
1422601_at	Serpinb9	serine (or cysteine) peptidase inhibitor, clade B, member 9	-0.415373	5.872	-4.44233	0.00211207	0.0496929	0.393462
1434720_at	Zfp652	zinc finger protein 652	-0.450902	4.0605	-4.44133	0.00211491	0.0496929	0.409904
1448124_at	Gusb	glucuronidase, beta	-0.44085	8.28323	-4.441	0.00211585	0.0496929	0.497181
1418043_at	Abcc5	ATP-binding cassette, sub-family C (CFTR/MRP), member 5	0.418377	5.15599	4.44075	0.00211656	0.0496929	0.41888
1429958_x_at	Haghl	hydroxyacylglutathione hydrolase-like	-0.473331	4.6861	-4.44037	0.00211762	0.0496929	0.386457
1422903_at	Ly86	lymphocyte antigen 86	-0.439205	6.73735	-4.43749	0.00212582	0.049831	0.120326
1434544_at	Bola2	bolA-like 2 (E. coli)	-0.417803	6.77274	-4.43715	0.00212679	0.049831	0.0973693
1435220_s_at	Cdc42se2	CDC42 small effector 2	-0.408247	8.5904	-4.43614	0.00212968	0.0498601	0.527371
1423182_at	Tnfrsf13b	tumor necrosis factor receptor superfamily, member 13b	-0.430083	6.55168	-4.4343	0.00213492	0.0499094	0.180428
1433623_at	Zfp367	zinc finger protein 367	0.43408	5.521	4.43352	0.00213717	0.0499094	0.10109
AFFX-PheX-3_at	NA	NA	0.408907	6.82692	4.43325	0.00213794	0.0499094	0.139243
1416419_s_at	Gabarapl1	gamma-aminobutyric acid (GABA) A receptor-associated protein-like 1	0.419567	9.94813	4.4331	0.00213836	0.0499094	0.112455
1452785_at	Timm21	translocase of inner mitochondrial membrane 21	-0.426783	5.17663	-4.43119	0.00214386	0.0499991	0.151823
1417668_at	Rtn4ip1	reticulon 4 interacting protein 1	-0.418782	4.97203	-4.42997	0.00214738	0.0500428	0.233452
1418528_a_at	Dad1	defender against cell death 1	-0.408643	8.04615	-4.42796	0.00215317	0.0501394	0.087906
1448246_at	Hdac1	histone deacetylase 1	-0.424327	7.14296	-4.42614	0.00215841	0.0501631	0.794271
1419032_at	Stk26	serine/threonine kinase 26	-0.460655	5.91814	-4.42613	0.00215845	0.0501631	0.0623326
1451995_at	Taf11	TATA-box binding protein associated factor 11	-0.407605	6.51171	-4.42589	0.00215915	0.0501631	0.0965154
1417737_at	Mrps31	mitochondrial ribosomal protein S31	-0.409015	5.80926	-4.4236	0.0021658	0.0502363	0.0784816
1440825_s_at	Ccdc28a	coiled-coil domain containing 28A	0.442641	6.61909	4.42329	0.00216671	0.0502363	0.25094
1448390_a_at	Dhrs3	dehydrogenase/reductase (SDR family) member 3	0.431908	9.09298	4.42251	0.00216896	0.0502363	2.00123
1428027_at	Mir155hg	Mir155 host gene (non-protein coding)	0.462288	6.67625	4.422	0.00217044	0.0502363	0.243854
1424409_at	Cldn23	claudin 23	-0.43877	5.21643	-4.42156	0.00217173	0.0502363	0.385487
1433624_at	Prrc2b	proline-rich coiled-coil 2B	0.418886	8.23345	4.42139	0.00217224	0.0502363	0.0594564
1423697_at	Psmd6	proteasome (prosome, macropain) 26S subunit, non-ATPase, 6	-0.410301	8.08677	-4.41929	0.00217836	0.0503396	0.692629
1450735_at	Pno1	partner of NOB1 homolog	-0.4067	6.49367	-4.4182	0.00218156	0.0503674	0.353435
1423840_at	Coa3	cytochrome C oxidase assembly factor 3	-0.436251	6.30289	-4.41775	0.00218288	0.0503674	0.540809
1416106_at	Kti12	KTI12 homolog, chromatin associated	-0.409476	5.92386	-4.41669	0.00218599	0.0504008	0.163042
1440829_x_at	Ttll11	tubulin tyrosine ligase-like family, member 11	0.406957	4.38896	4.41586	0.00218844	0.0504188	0.765088
1459782_x_at	Abcc5	ATP-binding cassette, sub-family C (CFTR/MRP), member 5	0.414811	5.73215	4.41298	0.00219691	0.050479	0.052359
1429359_s_at	Rbpms	RNA binding protein gene with multiple splicing	0.413105	6.19865	4.41252	0.00219826	0.050479	0.162172
1438627_x_at	Pgd	phosphogluconate dehydrogenase	-0.407874	11.6989	-4.41199	0.00219984	0.050479	0.145129
1417170_at	Lztfl1	leucine zipper transcription factor-like 1	0.437525	6.93004	4.41193	0.0022	0.050479	0.471563
1417417_a_at	Cox6a1	cytochrome c oxidase subunit 6A1	-0.406258	11.6926	-4.41182	0.00220033	0.050479	0.220476
1460156_at	Aoah	acyloxyacyl hydrolase	0.406519	4.77327	4.41158	0.00220103	0.050479	0.179071
1424022_at	Osgin1	oxidative stress induced growth inhibitor 1	0.417364	11.157	4.41021	0.00220512	0.0505345	0.6168
1417202_s_at	Uba3	ubiquitin-like modifier activating enzyme 3	-0.432723	7.87585	-4.40889	0.00220903	0.0505719	0.473144
1418567_a_at	Srp14	signal recognition particle 14	-0.414446	8.58768	-4.40853	0.00221008	0.0505719	0.119319
1428325_at	Cnpy4	canopy FGF signaling regulator 4	-0.520312	5.44504	-4.40734	0.00221364	0.050615	0.147119
1440193_at	Ankrd12	ankyrin repeat domain 12	0.454242	9.86919	4.40344	0.00222525	0.0508135	0.173897
1428196_a_at	Rmdn3	regulator of microtubule dynamics 3	-0.420645	5.21578	-4.40297	0.00222666	0.0508135	0.226589
1415864_at	Bpgm	2,3-bisphosphoglycerate mutase	-0.407639	4.85188	-4.40233	0.0022286	0.0508135	0.332288
1452047_at	Cacybp	calcyclin binding protein	-0.405706	8.20528	-4.40145	0.00223124	0.0508135	0.107411
1451341_s_at	Tmem189	transmembrane protein 189	0.417576	9.16222	4.40125	0.00223183	0.0508135	0.127512
1454144_a_at	Ccnc	cyclin C	-0.410382	4.31997	-4.40045	0.00223423	0.0508135	0.190908
1439108_at	Kmt2e	lysine (K)-specific methyltransferase 2E	0.414088	7.80234	4.39993	0.00223581	0.0508135	0.0545273
1420411_a_at	Pi4k2b	phosphatidylinositol 4-kinase type 2 beta	0.456335	5.36557	4.3996	0.00223679	0.0508135	1.34672
1450095_a_at	Acyp1	acylphosphatase 1, erythrocyte (common) type	-0.655673	5.56787	-4.39911	0.00223827	0.0508135	0.036117
1421323_a_at	G3bp2	GTPase activating protein (SH3 domain) binding protein 2	-0.416448	8.8952	-4.39808	0.00224137	0.0508135	0.241832
1438656_x_at	Timm17b	translocase of inner mitochondrial membrane 17b	-0.41647	8.2777	-4.398	0.00224163	0.0508135	0.123457
1418645_at	Hal	histidine ammonia lyase	0.406062	4.04644	4.39721	0.00224401	0.0508135	0.245708
1448188_at	Ucp2	uncoupling protein 2 (mitochondrial, proton carrier)	-0.412206	8.36086	-4.39718	0.00224409	0.0508135	0.249479
1418204_s_at	Aif1	allograft inflammatory factor 1	-0.527699	4.8713	-4.39643	0.00224637	0.0508272	0.346762
1458299_s_at	Nfkbie	nuclear factor of kappa light polypeptide gene enhancer in B cells inhibitor, epsilon	0.40464	10.4746	4.3957	0.00224856	0.0508389	0.502888
1421053_at	Kif1a	kinesin family member 1A	0.405007	5.36566	4.39434	0.00225269	0.0508943	0.671228
1416109_at	Fuca1	fucosidase, alpha-L- 1, tissue	-0.414737	9.70233	-4.39327	0.00225593	0.0508973	0.0620761
1426256_at	Timm17a	translocase of inner mitochondrial membrane 17a	-0.412329	7.11747	-4.39319	0.00225617	0.0508973	0.0421046
1424516_at	B230354K17Rik	RIKEN cDNA B230354K17 gene	0.405334	6.61409	4.39102	0.00226278	0.0510084	0.224646
1419922_s_at	Atrnl1	attractin like 1	0.407913	7.15172	4.38991	0.00226617	0.0510469	0.179242
1448515_at	Tsn	translin	-0.430835	8.09795	-4.38698	0.00227514	0.0511904	0.102012
1453162_at	Utp11	UTP11 small subunit processome component	-0.452503	6.59333	-4.38673	0.00227592	0.0511904	0.433881
1452787_a_at	Prmt1	protein arginine N-methyltransferase 1	-0.417877	6.32717	-4.38615	0.0022777	0.0511925	0.205426
1456735_x_at	Pxylp1	2-phosphoxylose phosphatase 1	-0.505334	6.0961	-4.38503	0.00228112	0.0512314	0.220485
1432016_a_at	Idh3a	isocitrate dehydrogenase 3 (NAD+) alpha	-0.416327	6.16256	-4.38287	0.00228776	0.0513042	0.201762
1439582_at	Macf1	microtubule-actin crosslinking factor 1	-0.404541	4.39009	-4.38211	0.00229012	0.0513042	0.215398
1435754_at	Zyg11b	zyg-ll family member B, cell cycle regulator	-0.419616	7.47585	-4.38184	0.00229095	0.0513042	0.154998
1443435_at	NA	NA	0.415364	5.70001	4.3815	0.00229201	0.0513042	0.0770391
1434996_at	Slc25a16	solute carrier family 25 (mitochondrial carrier, Graves disease autoantigen), member 16	-0.469029	5.81301	-4.38124	0.00229281	0.0513042	0.154529
1435071_at	Zfyve1	zinc finger, FYVE domain containing 1	0.412649	7.2114	4.38013	0.00229626	0.0513434	0.13122
1460331_at	Tm9sf2	transmembrane 9 superfamily member 2	-0.42648	8.98899	-4.37793	0.00230307	0.0514578	1.08802
1422556_at	Gna13	guanine nucleotide binding protein, alpha 13	0.402846	10.1834	4.37677	0.00230667	0.0514718	0.724232
1424014_at	Pagr1a	PAXIP1 associated glutamate rich protein 1A	-0.515474	6.0017	-4.37631	0.00230811	0.0514718	0.284933
1422707_at	Pik3cg	phosphatidylinositol-4,5-bisphosphate 3-kinase catalytic subunit gamma	-0.403018	7.84339	-4.37609	0.00230878	0.0514718	0.11567
1444056_at	NA	NA	-0.456839	7.06466	-4.37449	0.00231379	0.0515159	0.18044
1426473_at	Dnajc9	DnaJ heat shock protein family (Hsp40) member C9	-0.413172	5.62084	-4.37437	0.00231416	0.0515159	0.510124
1419976_s_at	Nfatc3	nuclear factor of activated T cells, cytoplasmic, calcineurin dependent 3	-0.409338	7.46351	-4.373	0.00231845	0.0515736	0.138951
1458536_at	NA	NA	0.409761	5.49981	4.37222	0.00232089	0.0515901	0.574315
1442073_at	Inpp1	inositol polyphosphate-1-phosphatase	-0.405951	5.54729	-4.37122	0.00232401	0.051597	0.146779
1433408_a_at	Mcm10	minichromosome maintenance 10 replication initiation factor	0.413365	6.93179	4.37063	0.00232586	0.051597	0.263882
1425521_at	Paip1	polyadenylate binding protein-interacting protein 1	0.417934	4.00558	4.37049	0.0023263	0.051597	0.443351
AFFX-r2-Bs-thr-3_s_at	NA	NA	0.419111	8.11024	4.36918	0.00233042	0.0516505	0.102082
1427725_a_at	Pou2f2	POU domain, class 2, transcription factor 2	-0.40387	6.58886	-4.36802	0.00233407	0.0516716	0.0820579
1419955_at	Zfand3	zinc finger, AN1-type domain 3	0.440952	5.95308	4.3675	0.00233572	0.0516716	0.119669
1425565_at	Rest	RE1-silencing transcription factor	0.404922	10.8841	4.36726	0.00233648	0.0516716	0.116507
1424481_s_at	Armcx5	armadillo repeat containing, X-linked 5	-0.406677	5.2837	-4.36672	0.00233819	0.0516717	0.0997138
1453276_at	Kif13b	kinesin family member 13B	0.401438	3.82011	4.36238	0.00235195	0.051938	0.184559
1449577_x_at	Tpm2	tropomyosin 2, beta	-0.476025	3.61508	-4.36177	0.00235389	0.051943	0.0945469
1450012_x_at	Ywhag	tyrosine 3-monooxygenase/tryptophan 5-monooxygenase activation protein, gamma polypeptide	-0.421398	10.8978	-4.3593	0.00236174	0.0520784	0.0744505
1436771_x_at	Pgd	phosphogluconate dehydrogenase	-0.400978	12.53	-4.35592	0.00237257	0.0522669	0.132774
1421894_a_at	Tpp2	tripeptidyl peptidase II	0.429825	9.07136	4.35516	0.00237499	0.0522669	0.265353
1449645_s_at	Cct3	chaperonin containing Tcp1, subunit 3 (gamma)	-0.502377	7.16782	-4.35502	0.00237545	0.0522669	0.133316
1425282_at	Rnf144b	ring finger protein 144B	0.4008	4.78571	4.35434	0.00237763	0.0522734	0.178257
1416815_s_at	Bub3	BUB3 mitotic checkpoint protein	-0.401883	9.08749	-4.35386	0.0023792	0.0522734	0.160045
1436015_s_at	Stk4	serine/threonine kinase 4	-0.401054	10.3603	-4.35158	0.00238653	0.0523662	0.121099
1424156_at	Rbl1	RB transcriptional corepressor like 1	-0.411344	5.16466	-4.35147	0.00238687	0.0523662	0.0364494
1435025_at	Ogfod1	2-oxoglutarate and iron-dependent oxygenase domain containing 1	-0.400175	6.27018	-4.34889	0.00239522	0.0524796	0.129777
1454766_at	Amn1	antagonist of mitotic exit network 1	0.410029	8.59099	4.34831	0.0023971	0.0524796	0.606386
1426754_x_at	Ckap4	cytoskeleton-associated protein 4	-0.475202	8.17089	-4.34827	0.00239723	0.0524796	0.263012
1453028_at	Pwwp2a	PWWP domain containing 2A	0.500696	7.19501	4.34707	0.00240115	0.0525145	0.167366
1434410_at	Crybg3	beta-gamma crystallin domain containing 3	0.408485	7.99934	4.3464	0.00240331	0.0525145	0.171397
1427683_at	Egr2	early growth response 2	-0.40362	7.0905	-4.34568	0.00240566	0.0525145	0.380106
1424526_a_at	Tgds	TDP-glucose 4,6-dehydratase	-0.401272	6.07153	-4.34552	0.0024062	0.0525145	0.0981861
1426844_a_at	Pdcd2l	programmed cell death 2-like	-0.444385	5.44587	-4.34481	0.00240848	0.0525145	0.210945
1451015_at	Tkt	transketolase	-0.43789	9.83043	-4.34459	0.00240921	0.0525145	0.234202
1422038_a_at	Tnfrsf22	tumor necrosis factor receptor superfamily, member 22	0.399874	6.2241	4.34213	0.00241726	0.0526521	0.296685
1457833_at	AI450241	expressed sequence AI450241	0.419857	4.68465	4.33974	0.00242508	0.0527846	0.263357
1417329_at	Slc23a2	solute carrier family 23 (nucleobase transporters), member 2	0.477232	9.04849	4.33748	0.00243252	0.0528386	0.0844862
1416633_a_at	Ciao2a	cytosolic iron-sulfur assembly component 2A	-0.404349	8.31988	-4.33737	0.0024329	0.0528386	0.318996
1438563_s_at	Mrps24	mitochondrial ribosomal protein S24	-0.406594	6.90731	-4.33716	0.00243359	0.0528386	0.0920528
1421818_at	Bcl6	B cell leukemia/lymphoma 6	-0.406122	10.9225	-4.33688	0.00243452	0.0528386	0.244868
1435947_at	NA	NA	-0.45968	5.33337	-4.33632	0.00243636	0.0528406	0.279794
1418290_a_at	Ezh1	enhancer of zeste 1 polycomb repressive complex 2 subunit	0.407593	6.96197	4.33307	0.00244711	0.0530133	0.0593278
1434322_at	Micall2	MICAL-like 2	-0.403198	5.07139	-4.33286	0.00244781	0.0530133	0.140181
1449018_at	Pfn1	profilin 1	-0.41507	12.0728	-4.33186	0.00245111	0.0530468	0.454988
1448791_at	Snx5	sorting nexin 5	0.416988	7.48507	4.3309	0.00245432	0.0530491	0.478186
1458292_at	Psma1	proteasome (prosome, macropain) subunit, alpha type 1	-0.478699	6.13384	-4.3306	0.00245533	0.0530491	0.272941
1454806_at	Fam49a	family with sequence similarity 49, member A	-0.42188	6.80215	-4.33026	0.00245646	0.0530491	0.214215
AFFX-LysX-3_at	NA	NA	0.432039	6.51138	4.32972	0.00245824	0.0530498	0.309709
1435068_at	Pip4k2b	phosphatidylinositol-5-phosphate 4-kinase, type II, beta	-0.399424	6.10324	-4.32845	0.00246248	0.0531035	0.22841
1448533_at	Tbcb	tubulin folding cofactor B	-0.408185	7.78415	-4.32749	0.00246571	0.0531352	0.115896
1423643_at	Ddx39	DEAD (Asp-Glu-Ala-Asp) box polypeptide 39	-0.40802	7.91064	-4.32667	0.00246844	0.0531391	0.0826626
1432417_a_at	Tspan2	tetraspanin 2	-0.415562	6.40791	-4.32625	0.00246984	0.0531391	0.0837226
1454074_a_at	Rsrc2	arginine/serine-rich coiled-coil 2	0.398007	10.4585	4.32543	0.00247261	0.0531391	0.112541
1450087_a_at	Nolc1	nucleolar and coiled-body phosphoprotein 1	-0.404996	5.57412	-4.32468	0.00247512	0.0531391	0.16128
1425646_at	Nmrk1	nicotinamide riboside kinase 1	0.545115	7.22319	4.32451	0.00247569	0.0531391	2.85195
1442212_at	Cpd	carboxypeptidase D	-0.434674	6.50496	-4.324	0.00247739	0.0531391	0.0681616
1416393_at	Emg1	EMG1 N1-specific pseudouridine methyltransferase	-0.406375	8.16672	-4.32378	0.00247814	0.0531391	0.356907
1447363_s_at	Bub1b	BUB1B, mitotic checkpoint serine/threonine kinase	0.397594	5.13535	4.32048	0.00248925	0.0532829	0.22221
1439256_x_at	Gpr137b-ps	G protein-coupled receptor 137B, pseudogene	0.405904	11.059	4.31991	0.00249121	0.0532829	0.163176
1435377_at	Trappc13	trafficking protein particle complex 13	-0.400467	6.02709	-4.31978	0.00249163	0.0532829	0.071293
1439976_at	Alg11	asparagine-linked glycosylation 11 (alpha-1,2-mannosyltransferase)	-0.39855	5.16372	-4.31971	0.00249188	0.0532829	0.133687
1423315_at	Bbc3	BCL2 binding component 3	0.405582	7.76433	4.31854	0.00249582	0.0533298	0.594557
1437117_at	Acap1	ArfGAP with coiled-coil, ankyrin repeat and PH domains 1	-0.434601	7.99439	-4.31784	0.0024982	0.0533429	0.565871
1438168_x_at	Ddx39	DEAD (Asp-Glu-Ala-Asp) box polypeptide 39	-0.411085	8.40488	-4.3161	0.00250411	0.0534256	0.12031
1454200_at	Zeb2	zinc finger E-box binding homeobox 2	0.586068	7.41124	4.31516	0.00250733	0.0534256	0.381952
1417200_at	Tmem183a	transmembrane protein 183A	0.419961	8.67111	4.31506	0.00250765	0.0534256	0.406138
1454968_at	Dnaaf2	dynein, axonemal assembly factor 2	-0.398986	4.83176	-4.31461	0.00250918	0.0534256	0.513793
1419975_at	Scp2	sterol carrier protein 2, liver	-0.397816	4.31978	-4.31374	0.00251214	0.0534256	0.25847
1416070_a_at	Ddx18	DEAD (Asp-Glu-Ala-Asp) box polypeptide 18	-0.402928	5.46571	-4.3136	0.00251263	0.0534256	0.632891
1419186_a_at	St8sia4	ST8 alpha-N-acetyl-neuraminide alpha-2,8-sialyltransferase 4	-0.401972	8.7229	-4.31269	0.00251575	0.0534544	0.508739
1437956_at	Pik3r6	phosphoinositide-3-kinase regulatory subunit 5	-0.414788	6.50604	-4.31196	0.00251822	0.0534694	0.140164
1421123_at	Cdk5r1	cyclin-dependent kinase 5, regulatory subunit 1 (p35)	0.401132	6.08062	4.31059	0.00252292	0.0535079	0.248632
1427062_at	Rbbp8	retinoblastoma binding protein 8, endonuclease	0.396665	7.36446	4.31041	0.00252356	0.0535079	0.14458
1425806_a_at	Med21	mediator complex subunit 21	-0.396913	6.88661	-4.30824	0.00253099	0.0535966	0.348402
1421628_at	Il18r1	interleukin 18 receptor 1	0.397125	7.0473	4.30816	0.00253127	0.0535966	0.119729
1416014_at	Abce1	ATP-binding cassette, sub-family E (OABP), member 1	-0.421416	6.56913	-4.30689	0.00253565	0.0536518	0.40027
1454851_at	Nr2c2	nuclear receptor subfamily 2, group C, member 2	0.432231	9.13518	4.30574	0.00253961	0.0536982	0.631165
1440403_at	Arhgef1	Rho guanine nucleotide exchange factor (GEF) 1	-0.423797	6.05854	-4.30385	0.00254614	0.0537367	0.103003
1448552_s_at	Pacc1	proton activated chloride channel 1	0.443095	5.1553	4.3033	0.00254806	0.0537367	0.263128
1417173_at	Atf6b	activating transcription factor 6 beta	-0.445272	7.14169	-4.30277	0.00254989	0.0537367	0.16318
1438215_at	Srsf3	serine/arginine-rich splicing factor 3	0.396094	7.51674	4.30264	0.00255034	0.0537367	0.200551
1451579_at	BC024139	cDNA sequence BC024139	0.396718	3.9955	4.30249	0.00255085	0.0537367	0.262078
1423811_at	Sf3a3	splicing factor 3a, subunit 3	-0.423242	7.48877	-4.30215	0.00255206	0.0537367	0.186309
1434217_at	Prr14l	proline rich 14-like	-0.408254	7.79082	-4.30149	0.00255433	0.0537471	0.036393
1456307_s_at	Adcy7	adenylate cyclase 7	-0.395892	6.82065	-4.29796	0.00256663	0.0539686	0.0752533
1451665_a_at	Ap4s1	adaptor-related protein complex AP-4, sigma 1	-0.451451	7.60993	-4.29716	0.00256943	0.0539901	0.700083
1426545_at	Tnrc6b	trinucleotide repeat containing 6b	0.396326	7.78176	4.29597	0.00257361	0.0540405	0.16767
1439062_at	Kbtbd3	kelch repeat and BTB (POZ) domain containing 3	-0.50815	4.37378	-4.29404	0.00258037	0.0541333	0.118634
1452170_at	Chpf2	chondroitin polymerizing factor 2	-0.404116	7.15615	-4.29369	0.0025816	0.0541333	0.144454
1431792_a_at	Stk11ip	serine/threonine kinase 11 interacting protein	0.438921	7.44671	4.29305	0.00258383	0.0541427	0.186054
1452672_at	Thoc5	THO complex 5	-0.430337	5.61822	-4.2908	0.00259176	0.0542714	0.104793
1428217_at	1600012H06Rik	RIKEN cDNA 1600012H06 gene	-0.399408	8.03742	-4.28667	0.00260639	0.0545401	0.0998191
1427997_at	Ndufaf4	NADH:ubiquinone oxidoreductase complex assembly factor 4	-0.399306	5.01312	-4.28535	0.00261108	0.0545872	0.0922404
1416067_at	Ifrd1	interferon-related developmental regulator 1	0.401823	12.7278	4.28392	0.00261619	0.0545872	0.0887082
1449862_a_at	Pi4k2b	phosphatidylinositol 4-kinase type 2 beta	0.406129	6.28466	4.28258	0.00262098	0.0545872	0.148247
1454214_a_at	Znhit6	zinc finger, HIT type 6	-0.397774	4.58006	-4.28235	0.00262177	0.0545872	0.223944
1437958_at	Xpr1	xenotropic and polytropic retrovirus receptor 1	-0.441073	6.09101	-4.28177	0.00262385	0.0545872	0.0625453
1419645_at	Cstf2	cleavage stimulation factor, 3' pre-RNA subunit 2	-0.424243	6.62406	-4.2816	0.00262445	0.0545872	0.010136
1416611_at	Scamp2	secretory carrier membrane protein 2	-0.395205	9.2608	-4.28109	0.00262628	0.0545872	0.532472
1456536_at	Thap6	THAP domain containing 6	0.411076	5.86583	4.28083	0.00262724	0.0545872	0.170231
1453169_a_at	Gtf2h1	general transcription factor II H, polypeptide 1	0.394383	8.84467	4.2808	0.00262734	0.0545872	0.169131
1424475_at	Camkk2	calcium/calmodulin-dependent protein kinase kinase 2, beta	-0.42718	7.49889	-4.28038	0.00262884	0.0545872	0.260285
1443928_at	Cytip	cytohesin 1 interacting protein	-0.518355	7.03625	-4.28021	0.00262946	0.0545872	0.209226
1452261_at	Shprh	SNF2 histone linker PHD RING helicase	-0.470934	4.89607	-4.27999	0.00263023	0.0545872	0.132707
1416287_at	Rgs4	regulator of G-protein signaling 4	0.397708	4.3284	4.27944	0.00263222	0.0545911	0.428192
1437783_x_at	Cnpy2	canopy FGF signaling regulator 2	-0.402245	8.2589	-4.27805	0.00263719	0.054619	0.0792076
1425639_at	Adap2	ArfGAP with dual PH domains 2	0.415684	7.06049	4.27789	0.00263778	0.054619	0.642116
1455211_a_at	Timm13	translocase of inner mitochondrial membrane 13	-0.419849	7.91386	-4.27756	0.00263897	0.054619	0.144855
1447105_at	NA	NA	-0.425601	6.2322	-4.27668	0.00264212	0.054647	0.216137
1417457_at	Cks2	CDC28 protein kinase regulatory subunit 2	-0.404234	10.9467	-4.27506	0.00264799	0.0546487	0.0333891
1441513_at	Tank	TRAF family member-associated Nf-kappa B activator	-0.411157	6.20709	-4.27505	0.00264802	0.0546487	0.0469357
1453332_at	Trappc13	trafficking protein particle complex 13	-0.554092	4.92732	-4.27472	0.0026492	0.0546487	0.074282
1458941_at	Zeb2	zinc finger E-box binding homeobox 2	0.409514	8.20599	4.27467	0.0026494	0.0546487	0.0330613
1439775_at	Brwd3	bromodomain and WD repeat domain containing 3	-0.395678	6.01132	-4.27378	0.00265261	0.0546776	0.196782
1446807_at	Usp8	ubiquitin specific peptidase 8	0.394354	4.83773	4.27323	0.00265458	0.0546812	0.456482
1415685_at	Mtif2	mitochondrial translational initiation factor 2	-0.432965	5.56043	-4.27147	0.002661	0.0547663	0.0733964
1434602_at	Med13l	mediator complex subunit 13-like	0.415992	8.49161	4.2711	0.00266232	0.0547663	0.198365
1430726_at	Rassf8	Ras association (RalGDS/AF-6) domain family (N-terminal) member 8	0.408953	4.18925	4.26808	0.00267332	0.0548573	0.227555
1422888_at	Rnf5	ring finger protein 5	-0.422711	7.50829	-4.26787	0.00267408	0.0548573	0.709756
1435254_at	Plxnb1	plexin B1	0.467057	4.01268	4.26778	0.00267442	0.0548573	0.455558
1419369_at	Rnf138	ring finger protein 138	-0.400103	5.10572	-4.26746	0.0026756	0.0548573	0.534566
1452274_at	Zfand3	zinc finger, AN1-type domain 3	0.392791	9.47113	4.26657	0.00267883	0.0548573	0.279972
1434955_at	2020-03-01	membrane-associated ring finger (C3HC4) 1	-0.425102	6.5788	-4.26655	0.00267891	0.0548573	0.08739
1451825_a_at	Copz1	coatomer protein complex, subunit zeta 1	-0.399706	8.8635	-4.26642	0.00267941	0.0548573	0.117909
1418685_at	Tirap	toll-interleukin 1 receptor (TIR) domain-containing adaptor protein	-0.40552	7.86694	-4.26444	0.00268665	0.0549317	0.140024
1459861_s_at	Kdm2b	lysine (K)-specific demethylase 2B	0.43891	9.07325	4.26404	0.00268811	0.0549317	0.10297
1427144_at	Hnrnpll	heterogeneous nuclear ribonucleoprotein L-like	0.47999	8.37712	4.26354	0.00268997	0.0549317	0.0617921
1451049_at	Bcap31	B cell receptor associated protein 31	-0.394501	8.99798	-4.26345	0.00269028	0.0549317	0.079625
1417272_at	Fam114a1	family with sequence similarity 114, member A1	0.427461	7.74444	4.26281	0.00269265	0.0549431	0.154135
1430412_at	2310068C19Rik	RIKEN cDNA 2310068C19 gene	0.536301	6.89077	4.26075	0.00270022	0.0550606	0.287132
1423451_at	Pgrmc1	progesterone receptor membrane component 1	-0.393132	8.95241	-4.25919	0.00270599	0.0551183	0.121805
1417010_at	Zbtb18	zinc finger and BTB domain containing 18	-0.39813	7.75429	-4.25859	0.00270822	0.0551183	0.196265
1456013_x_at	Slc35a4	solute carrier family 35, member A4	-0.40173	6.42169	-4.25851	0.0027085	0.0551183	0.184538
1422734_a_at	Myb	myeloblastosis oncogene	0.432265	4.91608	4.257	0.0027141	0.0551951	0.609745
1418077_at	Trim21	tripartite motif-containing 21	-0.42136	6.4224	-4.25624	0.0027169	0.0552151	0.223274
1451900_at	Mfn2	mitofusin 2	0.399677	4.03959	4.25375	0.00272617	0.0553307	0.189836
1421071_at	Vhl	von Hippel-Lindau tumor suppressor	0.419077	6.81619	4.25374	0.00272624	0.0553307	0.229964
1445129_at	NA	NA	-0.39239	4.07885	-4.2517	0.00273384	0.0553525	0.245345
1419398_a_at	Reep5	receptor accessory protein 5	-0.395388	8.81251	-4.25143	0.00273485	0.0553525	0.0734916
1418991_at	Bak1	BCL2-antagonist/killer 1	-0.412026	6.2588	-4.25121	0.00273566	0.0553525	0.711806
1436591_at	Vsig10	V-set and immunoglobulin domain containing 10	0.394119	7.018	4.25088	0.00273691	0.0553525	0.824206
1451205_at	Psmb4	proteasome (prosome, macropain) subunit, beta type 4	-0.391246	9.90088	-4.25059	0.00273799	0.0553525	0.833764
1426554_a_at	Pgam1	phosphoglycerate mutase 1	-0.391586	10.4245	-4.25051	0.0027383	0.0553525	0.113554
1423758_at	G3bp2	GTPase activating protein (SH3 domain) binding protein 2	-0.398629	8.28682	-4.25003	0.00274008	0.0553525	0.115359
1434238_at	Taf2	TATA-box binding protein associated factor 2	-0.401014	7.48714	-4.24854	0.00274569	0.0553789	0.362649
1420992_at	Ankrd1	ankyrin repeat domain 1 (cardiac muscle)	-0.434907	4.80754	-4.24824	0.00274682	0.0553789	0.207421
1452312_at	2810002D19Rik	RIKEN cDNA 2810002D19 gene	-0.3946	5.77018	-4.24822	0.00274686	0.0553789	0.130499
1417386_at	Npepps	aminopeptidase puromycin sensitive	0.399218	8.08397	4.24717	0.00275083	0.055422	0.316378
1439696_at	Nr2c2	nuclear receptor subfamily 2, group C, member 2	0.550045	6.00366	4.24437	0.00276138	0.0555898	0.0786724
1426780_at	Atg14	autophagy related 14	0.426201	5.8765	4.24363	0.00276418	0.0555898	0.0592671
1422126_a_at	Nudt13	nudix (nucleoside diphosphate linked moiety X)-type motif 13	-0.424905	4.90235	-4.24351	0.00276465	0.0555898	0.202639
1450129_a_at	Socs6	suppressor of cytokine signaling 6	-0.47125	6.7346	-4.24203	0.00277025	0.0556439	0.0974273
1459627_at	Msmo1	methylsterol monoxygenase 1	-0.449265	4.55787	-4.24183	0.00277101	0.0556439	0.258495
1434364_at	Map3k14	mitogen-activated protein kinase kinase kinase 14	-0.390206	6.641	-4.24032	0.00277675	0.0556523	0.426061
1426284_at	Krt20	keratin 20	0.390926	4.42009	4.23939	0.00278026	0.0556523	0.487739
1426266_s_at	Zbtb8os	zinc finger and BTB domain containing 8 opposite strand	-0.407627	6.37001	-4.23923	0.00278087	0.0556523	0.0938271
1455493_at	Syne1	spectrin repeat containing, nuclear envelope 1	0.413515	9.72449	4.2386	0.0027833	0.0556523	0.918549
1415753_at	Abhd17a	abhydrolase domain containing 17A	-0.469141	7.33462	-4.23824	0.00278466	0.0556523	0.913361
1417465_at	Fnta	farnesyltransferase, CAAX box, alpha	-0.431848	8.45746	-4.23796	0.00278573	0.0556523	0.161006
1427165_at	Il13ra1	interleukin 13 receptor, alpha 1	-0.399783	8.20175	-4.23747	0.00278761	0.0556523	0.103336
1423696_a_at	Psmd6	proteasome (prosome, macropain) 26S subunit, non-ATPase, 6	-0.448524	7.96858	-4.23745	0.00278768	0.0556523	0.975421
1449149_at	Traf3	TNF receptor-associated factor 3	0.416362	7.8112	4.23688	0.00278986	0.0556523	0.423286
1457936_at	Mapk8	mitogen-activated protein kinase 8	-0.606156	4.38218	-4.23617	0.00279257	0.0556523	0.501686
1417819_at	Tor1b	torsin family 1, member B	-0.390962	6.53247	-4.23612	0.00279276	0.0556523	0.157554
1427630_x_at	Ceacam1	carcinoembryonic antigen-related cell adhesion molecule 1	-0.426682	10.1834	-4.23594	0.00279344	0.0556523	0.117648
1434041_at	Appbp2	amyloid beta precursor protein (cytoplasmic tail) binding protein 2	-0.392674	6.08915	-4.23525	0.0027961	0.0556687	0.109401
1416190_a_at	Sec61a1	Sec61 alpha 1 subunit (S. cerevisiae)	-0.389852	7.11792	-4.23436	0.0027995	0.0556922	0.229592
1416553_at	Cenpx	centromere protein X	-0.393679	5.86357	-4.23398	0.00280095	0.0556922	0.357595
1426371_at	Far1	fatty acyl CoA reductase 1	-0.392685	7.6497	-4.23262	0.00280619	0.05576	0.861155
1421971_a_at	Mrps34	mitochondrial ribosomal protein S34	-0.396887	7.04481	-4.2311	0.00281205	0.0558397	0.180519
1455255_at	Gid8	GID complex subunit 8	-0.412893	6.58218	-4.22962	0.00281774	0.0559163	0.648802
1442233_at	NA	NA	-0.509261	8.263	-4.22643	0.00283011	0.056125	0.474979
1435437_at	Setd7	SET domain containing (lysine methyltransferase) 7	-0.442173	8.38333	-4.22486	0.00283621	0.0562092	0.0568238
1430749_at	2810040C05Rik	RIKEN cDNA 2810040C05 gene	-0.42935	3.81335	-4.22367	0.00284084	0.0562642	0.0971435
1455411_at	NA	NA	0.395488	4.75026	4.22298	0.00284353	0.0562662	0.106408
1448404_at	Scamp2	secretory carrier membrane protein 2	-0.389851	9.01325	-4.22208	0.00284704	0.0562662	0.110214
1433668_at	Pnrc1	proline-rich nuclear receptor coactivator 1	0.40516	12.4856	4.22186	0.00284791	0.0562662	0.188212
1418824_at	Arf6	ADP-ribosylation factor 6	-0.42153	7.5697	-4.22109	0.00285089	0.0562662	0.164685
1450897_at	Arhgap5	Rho GTPase activating protein 5	-0.388528	7.83679	-4.22095	0.00285147	0.0562662	0.326924
1445916_at	NA	NA	0.424755	6.94114	4.22079	0.00285207	0.0562662	0.8212
1417027_at	Trim2	tripartite motif-containing 2	0.388378	4.19671	4.22027	0.00285411	0.05627	0.311003
1451466_at	D16Ertd472e	DNA segment, Chr 16, ERATO Doi 472, expressed	-0.389404	7.14418	-4.21913	0.00285859	0.0562862	0.0909366
1434700_at	G2e3	G2/M-phase specific E3 ubiquitin ligase	-0.479221	4.67191	-4.21911	0.00285865	0.0562862	0.227423
1424786_s_at	Wdr45	WD repeat domain 45	0.439789	7.94301	4.21748	0.00286509	0.0563653	0.172131
1416163_at	Cops4	COP9 signalosome subunit 4	-0.4206	6.93993	-4.21704	0.00286679	0.0563653	0.0303918
1437144_x_at	Psma6	proteasome (prosome, macropain) subunit, alpha type 6	-0.388354	10.3194	-4.21615	0.00287031	0.0563653	0.0331267
1426765_at	Commd7	COMM domain containing 7	-0.38872	7.20738	-4.21564	0.00287231	0.0563653	0.0281755
1448180_a_at	Jpt1	Jupiter microtubule associated homolog 1	-0.406447	7.17249	-4.21491	0.00287519	0.0563653	0.0662137
1454860_x_at	Dad1	defender against cell death 1	-0.410322	7.71325	-4.21431	0.00287755	0.0563653	0.0983552
1423293_at	Rpa1	replication protein A1	-0.423721	6.32724	-4.21401	0.00287876	0.0563653	0.309077
1417126_a_at	Rpl22l1	ribosomal protein L22 like 1	0.40269	8.80145	4.21399	0.00287882	0.0563653	0.276097
1456363_at	St7l	suppression of tumorigenicity 7-like	-0.409406	6.06837	-4.21385	0.00287938	0.0563653	0.092343
1423642_at	Tubb4b	tubulin, beta 4B class IVB	-0.389523	10.2406	-4.21208	0.0028864	0.05638	0.0762043
1438489_at	NA	NA	-0.438316	5.6546	-4.21095	0.00289087	0.05638	0.159679
1436918_at	Dyrk2	dual-specificity tyrosine-(Y)-phosphorylation regulated kinase 2	0.401542	7.0175	4.21094	0.00289092	0.05638	0.265831
1449851_at	Per1	period circadian clock 1	0.453595	7.5795	4.2104	0.00289307	0.05638	0.13461
1449635_at	Prpf19	pre-mRNA processing factor 19	-0.406746	7.21801	-4.21014	0.00289411	0.05638	0.267265
1446244_at	Zyg11b	zyg-ll family member B, cell cycle regulator	-0.390501	4.00368	-4.20998	0.00289471	0.05638	0.243859
1450895_a_at	Cox16	cytochrome c oxidase assembly protein 16	-0.407033	5.90966	-4.20977	0.00289556	0.05638	0.0505043
1447813_x_at	Sla	src-like adaptor	-0.431131	6.76829	-4.20913	0.00289811	0.05638	0.144238
1444951_at	Dennd1b	DENN/MADD domain containing 1B	0.40332	6.73307	4.20903	0.00289852	0.05638	0.0322577
1424993_at	Msantd4	Myb/SANT-like DNA-binding domain containing 4 with coiled-coils	-0.434594	7.64592	-4.20898	0.00289871	0.05638	0.0842039
1451220_at	Wdr20	WD repeat domain 20	-0.387219	7.45909	-4.20703	0.00290648	0.0564496	0.522127
1417458_s_at	Cks2	CDC28 protein kinase regulatory subunit 2	-0.398087	11.0969	-4.20689	0.00290705	0.0564496	0.100332
1448648_at	Fam114a1	family with sequence similarity 114, member A1	0.392584	7.77795	4.20668	0.00290787	0.0564496	0.0463906
1458701_at	Gpcpd1	glycerophosphocholine phosphodiesterase 1	0.463865	6.92547	4.20392	0.00291892	0.0566234	0.11151
1455749_x_at	Ndufa7	NADH:ubiquinone oxidoreductase subunit A7	-0.386918	8.76261	-4.20352	0.00292056	0.0566234	0.0765145
1429475_at	Ubash3b	ubiquitin associated and SH3 domain containing, B	-0.486373	8.09197	-4.20231	0.00292542	0.0566813	0.166797
1455189_at	Trim33	tripartite motif-containing 33	0.414595	7.62014	4.20055	0.00293251	0.0567825	0.179912
1449947_s_at	Zfhx3	zinc finger homeobox 3	-0.387065	6.3818	-4.20008	0.00293439	0.0567826	0.239417
1450194_a_at	Myb	myeloblastosis oncogene	0.404157	6.36681	4.19916	0.00293808	0.0568179	0.149617
1432502_at	1700028N14Rik	RIKEN cDNA 1700028N14 gene	-0.394372	5.51839	-4.19682	0.00294759	0.0569163	0.267927
1445881_at	2310035P21Rik	RIKEN cDNA 2310035P21 gene	0.484106	4.28403	4.19631	0.00294963	0.0569163	0.315675
1422562_at	Rrad	Ras-related associated with diabetes	-0.390009	5.9528	-4.19574	0.00295194	0.0569163	0.247155
1451018_at	Leprotl1	leptin receptor overlapping transcript-like 1	-0.393549	8.52988	-4.19502	0.00295489	0.0569163	0.268889
1419247_at	Rgs2	regulator of G-protein signaling 2	-0.388348	11.6158	-4.19481	0.00295573	0.0569163	0.208364
1428672_at	Snrpf	small nuclear ribonucleoprotein polypeptide F	-0.393171	6.9346	-4.19471	0.00295613	0.0569163	0.206746
1418185_at	Ndufaf3	NADH:ubiquinone oxidoreductase complex assembly factor 3	-0.42587	7.1588	-4.19467	0.0029563	0.0569163	0.0841635
1456728_x_at	Aco1	aconitase 1	-0.444076	6.14724	-4.19232	0.00296589	0.0570647	0.204881
1421366_at	Clec5a	C-type lectin domain family 5, member a	-0.418562	10.2876	-4.1898	0.0029762	0.0571296	0.682216
1416024_x_at	Cct3	chaperonin containing Tcp1, subunit 3 (gamma)	-0.398454	8.88984	-4.1893	0.00297825	0.0571296	0.133591
1448447_at	Vps28	vacuolar protein sorting 28	-0.388116	9.89159	-4.18906	0.00297921	0.0571296	0.116148
1457732_at	NA	NA	0.435343	4.60204	4.18902	0.00297941	0.0571296	0.0762646
1417346_at	Pycard	PYD and CARD domain containing	-0.396699	8.55557	-4.18829	0.0029824	0.0571296	0.376404
1428256_at	Txndc15	thioredoxin domain containing 15	-0.388991	7.96729	-4.18813	0.00298304	0.0571296	0.31208
1446272_at	Cdk17	cyclin-dependent kinase 17	-0.588499	5.8306	-4.18783	0.00298426	0.0571296	0.19223
1419764_at	Chil3	chitinase-like 3	-0.385815	7.35896	-4.18782	0.00298433	0.0571296	0.109401
1438992_x_at	Atf4	activating transcription factor 4	0.386622	10.6163	4.18704	0.00298751	0.0571546	0.100934
1444346_at	Sh3bp5	SH3-domain binding protein 5 (BTK-associated)	0.420148	6.48821	4.18428	0.00299888	0.057318	0.0467216
1440720_s_at	Gle1	GLE1 RNA export mediator (yeast)	-0.45607	5.60649	-4.18405	0.00299983	0.057318	0.16252
1428966_at	Ramac	RNA guanine-7 methyltransferase activating subunit	0.387234	10.331	4.18311	0.00300372	0.0573473	0.243981
1439368_a_at	Slc9a3r2	solute carrier family 9 (sodium/hydrogen exchanger), member 3 regulator 2	-0.402348	5.34815	-4.18277	0.00300515	0.0573473	0.109297
1439283_at	Osbpl9	oxysterol binding protein-like 9	0.446604	7.53125	4.18048	0.00301465	0.0574034	0.350466
1428841_at	Best1	bestrophin 1	0.404775	7.58958	4.18029	0.00301543	0.0574034	0.505922
1449734_s_at	Bbs4	Bardet-Biedl syndrome 4 (human)	-0.384704	5.44172	-4.18025	0.00301558	0.0574034	0.067135
1452198_at	Kdm2b	lysine (K)-specific demethylase 2B	0.437387	8.09862	4.18024	0.00301566	0.0574034	0.163527
1448586_at	Hspa14	heat shock protein 14	-0.394894	7.54555	-4.17878	0.00302173	0.0574383	0.0993144
1452012_a_at	Exosc1	exosome component 1	-0.389187	7.11015	-4.17843	0.00302318	0.0574383	0.676465
1418968_at	Rb1cc1	RB1-inducible coiled-coil 1	0.409763	7.80654	4.17793	0.00302525	0.0574383	0.625741
1435134_at	Nceh1	neutral cholesterol ester hydrolase 1	0.449806	7.46891	4.17765	0.00302644	0.0574383	0.0528904
AFFX-r2-Bs-lys-5_at	NA	NA	0.521953	5.92369	4.17729	0.00302795	0.0574383	0.234797
1439249_at	Wac	WW domain containing adaptor with coiled-coil	0.384369	4.35177	4.17707	0.00302885	0.0574383	0.247556
1455227_at	Nceh1	neutral cholesterol ester hydrolase 1	0.480826	9.2185	4.17618	0.00303256	0.0574635	0.152539
1422006_at	Eif2ak2	eukaryotic translation initiation factor 2-alpha kinase 2	-0.481513	6.40071	-4.17562	0.00303492	0.0574635	0.890141
1454797_at	Pip4p1	phosphatidylinositol-4,5-bisphosphate 4-phosphatase 1	0.398152	9.765	4.17521	0.0030366	0.0574635	1.00745
1422824_s_at	Eps8	epidermal growth factor receptor pathway substrate 8	-0.422758	7.7643	-4.17494	0.00303775	0.0574635	0.943822
1460165_at	Ppp1ca	protein phosphatase 1 catalytic subunit alpha	-0.384049	10.0227	-4.17077	0.00305527	0.0577589	0.161771
1427229_at	Hmgcr	3-hydroxy-3-methylglutaryl-Coenzyme A reductase	-0.401568	6.32188	-4.16981	0.00305933	0.0577997	0.0646381
1456316_a_at	Acbd3	acyl-Coenzyme A binding domain containing 3	0.417219	9.02904	4.16917	0.00306204	0.0578148	0.321584
1424164_at	Mrpl50	mitochondrial ribosomal protein L50	-0.402281	7.07853	-4.167	0.00307123	0.0579523	0.341054
1425406_at	Clec4a2	C-type lectin domain family 4, member a2	-0.39529	6.14995	-4.16587	0.00307599	0.058006	0.167334
1424721_at	Mfap3	microfibrillar-associated protein 3	-0.398948	7.74502	-4.16457	0.00308151	0.0580387	0.0584152
1429253_at	Zmym4	zinc finger, MYM-type 4	0.447034	4.93975	4.16457	0.00308155	0.0580387	0.0561301
1438835_a_at	Eftud2	elongation factor Tu GTP binding domain containing 2	-0.394987	7.72003	-4.1634	0.00308649	0.0580957	0.0631948
1416908_s_at	Tsn	translin	-0.390882	7.60388	-4.16279	0.00308911	0.058109	0.872451
1453081_at	2410022M11Rik	RIKEN cDNA 2410022M11 gene	0.382867	6.65938	4.16096	0.00309692	0.0581913	0.0323704
1447923_at	1810026B05Rik	RIKEN cDNA 1810026B05 gene	0.383124	10.3012	4.16071	0.00309798	0.0581913	0.107592
1450213_at	Pde7b	phosphodiesterase 7B	0.417678	6.30468	4.16011	0.00310055	0.0581913	0.091496
1448358_s_at	Snrpg	small nuclear ribonucleoprotein polypeptide G	-0.389793	9.10033	-4.15997	0.00310116	0.0581913	0.149109
1428323_at	Gpd2	glycerol phosphate dehydrogenase 2, mitochondrial	-0.388683	7.3444	-4.1587	0.00310659	0.0582572	0.404611
1458788_at	NA	NA	-0.453232	5.93915	-4.15774	0.00311074	0.058277	0.208831
1440461_at	NA	NA	-0.504643	6.87351	-4.15756	0.00311149	0.058277	0.145209
1430991_at	1810014B01Rik	RIKEN cDNA 1810014B01 gene	-0.40739	6.26539	-4.15629	0.00311698	0.0583439	0.244621
1437270_a_at	Clcf1	cardiotrophin-like cytokine factor 1	-0.419674	6.27449	-4.15542	0.0031207	0.0583528	0.194878
1438934_x_at	Sema4a	sema domain, immunoglobulin domain (Ig), transmembrane domain (TM) and short cytoplasmic domain, (semaphorin) 4A	-0.387617	10.1686	-4.15528	0.0031213	0.0583528	0.365064
1418081_at	Dnajc30	DnaJ heat shock protein family (Hsp40) member C30	-0.444057	7.9205	-4.154	0.00312687	0.0584113	0.109316
1418029_at	Faim	Fas apoptotic inhibitory molecule	-0.382363	7.09668	-4.15367	0.00312828	0.0584113	0.281084
1451056_at	Psmd7	proteasome (prosome, macropain) 26S subunit, non-ATPase, 7	-0.394038	8.40734	-4.15153	0.00313756	0.0585378	0.404885
1417779_at	Ntpcr	nucleoside-triphosphatase, cancer-related	-0.385566	6.25996	-4.15121	0.00313892	0.0585378	0.118214
1455594_at	Exoc3	exocyst complex component 3	-0.387751	6.00197	-4.15035	0.00314266	0.0585717	0.159133
1415690_at	Mrpl27	mitochondrial ribosomal protein L27	-0.381837	8.60089	-4.14974	0.00314533	0.0585854	0.376754
1455078_at	Ssh2	slingshot protein phosphatase 2	-0.417872	9.33683	-4.14759	0.00315466	0.0586697	0.177184
1416375_at	Ap3m1	adaptor-related protein complex 3, mu 1 subunit	-0.382463	5.08378	-4.14751	0.00315503	0.0586697	0.104983
1434142_at	Ppm1d	protein phosphatase 1D magnesium-dependent, delta isoform	0.385969	8.0046	4.14737	0.00315566	0.0586697	0.11017
1418219_at	Il15	interleukin 15	0.39236	8.99617	4.14688	0.00315778	0.0586732	0.0868607
1422464_at	Mrpl3	mitochondrial ribosomal protein L3	-0.395738	7.10246	-4.14615	0.00316097	0.0586965	0.10944
1436217_at	Zfp148	zinc finger protein 148	-0.381386	5.28033	-4.14491	0.00316638	0.058761	0.243194
1453406_a_at	Rab28	RAB28, member RAS oncogene family	-0.469233	6.43647	-4.1418	0.00318003	0.0589784	0.105526
1451311_a_at	Adipor1	adiponectin receptor 1	0.381577	11.4743	4.14098	0.00318364	0.0589892	0.308611
1456638_at	Wdr59	WD repeat domain 59	0.381842	7.13028	4.14079	0.00318451	0.0589892	0.187826
1438475_at	AB124611	cDNA sequence AB124611	0.386804	9.03833	4.13811	0.00319634	0.0591723	0.233052
1433442_at	Klhl9	kelch-like 9	-0.397017	8.48689	-4.13719	0.00320041	0.0591783	0.13589
1455520_at	Ppp2r5c	protein phosphatase 2, regulatory subunit B', gamma	-0.438342	7.24531	-4.13715	0.00320057	0.0591783	0.210227
1445646_at	NA	NA	-0.559909	5.85511	-4.13538	0.00320846	0.059288	0.297599
1424906_at	Pqlc3	PQ loop repeat containing	-0.401763	7.427	-4.13429	0.00321327	0.0593408	0.289979
1421463_at	Siglece	sialic acid binding Ig-like lectin E	-0.380726	6.95119	-4.13223	0.00322247	0.0594589	0.0358056
1439258_at	Atf4	activating transcription factor 4	0.388186	4.22118	4.13188	0.00322403	0.0594589	0.274039
1429291_at	Psmd1	proteasome (prosome, macropain) 26S subunit, non-ATPase, 1	-0.405304	8.94375	-4.13099	0.00322799	0.0594589	0.337007
AFFX-ThrX-M_at	NA	NA	0.395604	6.83632	4.13084	0.00322868	0.0594589	0.0530113
1429019_s_at	Pon2	paraoxonase 2	-0.38009	8.62727	-4.13066	0.00322946	0.0594589	0.182295
1458599_at	NA	NA	-0.401732	5.91014	-4.13006	0.00323218	0.0594728	0.167885
1424029_at	Tspyl4	TSPY-like 4	0.38881	5.51548	4.12884	0.00323762	0.0595354	0.101257
1434334_at	Prkd2	protein kinase D2	-0.38203	6.27661	-4.12842	0.0032395	0.0595354	0.113431
1438631_x_at	Ttc13	tetratricopeptide repeat domain 13	-0.612854	6.03585	-4.12769	0.0032428	0.05956	0.0829849
1415984_at	Acadm	acyl-Coenzyme A dehydrogenase, medium chain	-0.380797	7.44708	-4.12702	0.00324581	0.0595717	0.0295012
1460096_at	NA	NA	0.451914	8.25381	4.12667	0.00324737	0.0595717	0.220181
1448607_at	Nampt	nicotinamide phosphoribosyltransferase	-0.381352	5.76101	-4.12551	0.00325262	0.0596018	0.835156
1459619_at	Epb41l2	erythrocyte membrane protein band 4.1 like 2	0.381395	6.18244	4.12544	0.00325294	0.0596018	0.138712
1425532_a_at	Bin1	bridging integrator 1	-0.3915	5.32137	-4.12499	0.00325494	0.0596026	0.138758
1431340_a_at	Bbip1	BBSome interacting protein 1	-0.505648	4.63863	-4.12191	0.00326889	0.0597955	0.13808
1416631_at	Ap4b1	adaptor-related protein complex AP-4, beta 1	-0.408549	6.5963	-4.12169	0.00326988	0.0597955	0.282548
1437164_x_at	Atp5o	ATP synthase, H+ transporting, mitochondrial F1 complex, O subunit	-0.382279	6.99572	-4.12104	0.00327286	0.0597955	0.471618
1449576_at	Eif1ax	eukaryotic translation initiation factor 1A, X-linked	-0.498057	4.64318	-4.12092	0.00327336	0.0597955	0.246575
1437719_x_at	Washc4	WASH complex subunit 4	0.399627	6.98371	4.11661	0.00329302	0.0601185	0.145203
1433429_at	Pigs	phosphatidylinositol glycan anchor biosynthesis, class S	-0.384987	7.01124	-4.11534	0.00329882	0.0601882	0.0358137
1416814_at	Tia1	cytotoxic granule-associated RNA binding protein 1	-0.654542	5.79298	-4.11241	0.00331226	0.060385	0.176293
1451050_at	Nt5c3	5'-nucleotidase, cytosolic III	0.381346	8.78769	4.11186	0.00331479	0.060385	0.266698
1416240_at	Psmb7	proteasome (prosome, macropain) subunit, beta type 7	-0.380432	8.55898	-4.11157	0.00331612	0.060385	0.0440922
1417912_at	Emc6	ER membrane protein complex subunit 6	-0.397113	7.79362	-4.11108	0.00331837	0.060385	0.13935
1447669_s_at	Gng4	guanine nucleotide binding protein (G protein), gamma 4	0.378297	5.83581	4.11082	0.00331956	0.060385	0.118676
1435625_at	Entpd7	ectonucleoside triphosphate diphosphohydrolase 7	-0.37821	4.2806	-4.10965	0.00332498	0.0604414	0.0987092
1451599_at	Sesn2	sestrin 2	-0.380352	8.01068	-4.10929	0.00332665	0.0604414	0.0690214
1416939_at	Ppa1	pyrophosphatase (inorganic) 1	-0.378469	6.53372	-4.10765	0.00333424	0.060543	0.0626844
1436033_at	Fam214a	family with sequence similarity 214, member A	0.389653	5.93004	4.10647	0.00333967	0.0606054	0.0469355
1416646_at	Afp	alpha fetoprotein	-0.378435	4.72997	-4.10462	0.00334827	0.0607251	0.075364
1427177_at	Fyco1	FYVE and coiled-coil domain containing 1	-0.469473	5.66489	-4.10316	0.0033551	0.0608126	0.112102
1433768_at	Palld	palladin, cytoskeletal associated protein	-0.584705	6.96043	-4.1019	0.00336096	0.060875	0.204517
1417353_x_at	Snrpa1	small nuclear ribonucleoprotein polypeptide A'	-0.392729	5.12688	-4.10156	0.00336255	0.060875	0.0701194
1423372_at	Pole4	polymerase (DNA-directed), epsilon 4 (p12 subunit)	-0.385278	6.57284	-4.09925	0.00337339	0.0609772	0.15406
1453388_at	4933416M07Rik	RIKEN cDNA 4933416M07 gene	0.417094	4.93176	4.0992	0.00337359	0.0609772	0.144817
1448590_at	Col6a1	collagen, type VI, alpha 1	0.379217	5.29835	4.09905	0.00337429	0.0609772	0.0337935
1454918_at	Agps	alkylglycerone phosphate synthase	-0.394875	7.13667	-4.09864	0.00337624	0.0609772	0.372132
1434405_at	Fnip1	folliculin interacting protein 1	0.383378	10.2101	4.09414	0.00339744	0.0613237	0.050863
1436890_at	Uap1l1	UDP-N-acteylglucosamine pyrophosphorylase 1-like 1	0.411415	8.55425	4.09192	0.00340792	0.0614258	0.79274
1426747_at	Abcf3	ATP-binding cassette, sub-family F (GCN20), member 3	-0.386067	6.95934	-4.09173	0.00340881	0.0614258	0.298135
1455843_at	Fut4	fucosyltransferase 4	-0.484745	5.11601	-4.09152	0.00340982	0.0614258	0.066017
1434957_at	Cdon	cell adhesion molecule-related/down-regulated by oncogenes	0.421936	4.10841	4.09123	0.00341119	0.0614258	0.032629
1424660_s_at	Crtc2	CREB regulated transcription coactivator 2	0.410737	7.27227	4.09002	0.00341695	0.0614771	0.0890613
1448346_at	Cfl1	cofilin 1, non-muscle	-0.377112	8.52954	-4.08978	0.00341809	0.0614771	0.497324
1422962_a_at	Psmb8	proteasome (prosome, macropain) subunit, beta type 8 (large multifunctional peptidase 7)	-0.376785	9.30689	-4.0885	0.00342419	0.0615283	0.0378588
1427883_a_at	Col3a1	collagen, type III, alpha 1	-0.477015	8.03625	-4.08833	0.003425	0.0615283	0.355764
1428800_a_at	Pus7l	pseudouridylate synthase 7-like	-0.422255	4.8624	-4.08651	0.00343366	0.0616474	0.0539549
1449412_at	Mien1	migration and invasion enhancer 1	-0.377896	9.66543	-4.08536	0.00343919	0.0617102	0.178265
1449004_at	Mrpl46	mitochondrial ribosomal protein L46	-0.399395	6.73239	-4.08452	0.00344318	0.0617336	0.726932
1456381_x_at	Mcl1	myeloid cell leukemia sequence 1	0.375804	10.6102	4.08424	0.00344456	0.0617336	0.277733
AFFX-ThrX-5_at	NA	NA	0.375922	7.15537	4.08323	0.00344937	0.06176	0.106259
1450942_at	Zfp830	zinc finger protein 830	-0.472381	6.59214	-4.08308	0.00345011	0.06176	0.128656
1451044_at	Gemin2	gem nuclear organelle associated protein 2	-0.387943	4.34674	-4.08204	0.0034551	0.0618128	0.213832
1455841_s_at	Grwd1	glutamate-rich WD repeat containing 1	-0.382879	5.35137	-4.08096	0.00346034	0.0618136	0.186373
1457410_at	Arhgap5	Rho GTPase activating protein 5	-0.510947	4.65063	-4.08088	0.00346071	0.0618136	0.16252
1422547_at	Ranbp1	RAN binding protein 1	-0.415576	7.81238	-4.08077	0.00346125	0.0618136	0.0679205
1429180_at	Gmpr2	guanosine monophosphate reductase 2	-0.659709	4.83738	-4.08031	0.00346346	0.0618167	0.263598
1439324_at	Tet3	tet methylcytosine dioxygenase 3	0.440853	7.23896	4.07912	0.00346919	0.0618569	0.134895
1427347_s_at	Tubb2a	tubulin, beta 2A class IIA	-0.377284	6.93282	-4.079	0.00346979	0.0618569	0.0929386
1444195_at	NA	NA	0.560853	6.52258	4.07819	0.00347371	0.0618904	0.118723
1417535_at	Fbxo25	F-box protein 25	-0.424404	5.6736	-4.07693	0.00347979	0.0619378	0.160302
1439158_at	Tlk1	tousled-like kinase 1	0.390306	5.82185	4.07679	0.00348046	0.0619378	0.294148
1421057_at	Dnase1l3	deoxyribonuclease 1-like 3	0.375513	3.92962	4.07571	0.00348572	0.0619554	0.143152
1454725_at	Tra2a	transformer 2 alpha	0.387584	11.0174	4.07538	0.0034873	0.0619554	0.28258
1427411_s_at	Dleu2	deleted in lymphocytic leukemia, 2	0.380458	8.13067	4.07533	0.00348757	0.0619554	0.0851066
1452378_at	Malat1	metastasis associated lung adenocarcinoma transcript 1 (non-coding RNA)	0.447126	11.1323	4.07391	0.00349445	0.0620413	0.0948987
1418401_a_at	Dusp16	dual specificity phosphatase 16	-0.387168	9.46764	-4.07264	0.00350065	0.0621151	0.151482
1419074_at	Chac2	ChaC, cation transport regulator 2	-0.571397	5.58885	-4.0712	0.00350768	0.0622034	0.3386
1455036_s_at	Ndufc2	NADH:ubiquinone oxidoreductase subunit C2	-0.430406	8.15171	-4.07036	0.0035118	0.0622149	0.214572
1459794_at	NA	NA	0.374561	6.93534	4.07023	0.00351243	0.0622149	1.57696
1442401_at	NA	NA	0.421136	4.1748	4.06944	0.00351632	0.0622475	1.67587
1434362_at	NA	NA	0.439992	7.91206	4.06739	0.00352637	0.0623873	0.103934
1449677_s_at	Tmem38b	transmembrane protein 38B	0.37417	9.74507	4.06622	0.00353215	0.0623873	0.536773
1418949_at	Gdf15	growth differentiation factor 15	0.377207	8.62911	4.06586	0.00353393	0.0623873	0.114514
1425035_s_at	Dnmt3l	DNA (cytosine-5-)-methyltransferase 3-like	-0.400936	5.77974	-4.06545	0.00353595	0.0623873	0.0868836
1418936_at	Maff	v-maf musculoaponeurotic fibrosarcoma oncogene family, protein F (avian)	0.394407	9.87647	4.06519	0.00353724	0.0623873	0.222454
1428643_at	Mgat5	mannoside acetylglucosaminyltransferase 5	-0.382101	6.55861	-4.0648	0.00353915	0.0623873	0.188789
1423211_at	Nop10	NOP10 ribonucleoprotein	-0.380628	7.34696	-4.06471	0.00353959	0.0623873	0.210727
1440559_at	Hmga2-ps1	high mobility group AT-hook 2, pseudogene 1	-0.375241	6.58523	-4.06427	0.00354175	0.0623873	0.386292
1422002_at	Mxd1	MAX dimerization protein 1	0.373945	11.5625	4.0638	0.0035441	0.0623873	0.204844
1444426_at	Cass4	Cas scaffolding protein family member 4	-0.500456	7.85168	-4.06366	0.00354478	0.0623873	0.123661
1421634_at	Capn8	calpain 8	0.376745	4.26012	4.06259	0.00355006	0.0624208	0.140061
1442793_s_at	Tbrg4	transforming growth factor beta regulated gene 4	-0.383503	6.17721	-4.06213	0.00355235	0.0624208	0.426321
1439398_x_at	Nsmf	NMDA receptor synaptonuclear signaling and neuronal migration factor	0.379224	8.07209	4.06203	0.00355285	0.0624208	1.18644
1428124_at	Gtf2e1	general transcription factor II E, polypeptide 1 (alpha subunit)	-0.408486	6.91033	-4.06102	0.00355784	0.0624722	0.0549672
1434898_at	Tnrc6a	trinucleotide repeat containing 6a	-0.388516	6.88702	-4.05974	0.00356424	0.0625484	0.181429
1454690_at	Ikbkg	inhibitor of kappaB kinase gamma	-0.38922	8.29523	-4.05741	0.00357583	0.0626741	0.326862
1416485_at	Timm23	translocase of inner mitochondrial membrane 23	-0.374171	8.96546	-4.05741	0.00357584	0.0626741	0.133228
1425014_at	Nr2c2	nuclear receptor subfamily 2, group C, member 2	0.396609	6.95628	4.05706	0.0035776	0.0626741	0.285554
1449227_at	Ch25h	cholesterol 25-hydroxylase	-0.548119	5.53422	-4.05576	0.00358406	0.0627511	0.0452715
1426977_at	Usp47	ubiquitin specific peptidase 47	-0.387971	7.85055	-4.05409	0.00359246	0.0628618	0.037909
1453512_at	5830407P18Rik	RIKEN cDNA 5830407P18 gene	0.49897	7.43757	4.05241	0.0036009	0.0629451	0.446626
1452441_at	Phf3	PHD finger protein 3	0.651924	6.31944	4.05194	0.00360323	0.0629451	0.171173
1436067_at	Zbtb10	zinc finger and BTB domain containing 10	0.38064	4.36565	4.05162	0.00360485	0.0629451	1.04812
1417972_s_at	Pop5	processing of precursor 5, ribonuclease P/MRP family (S. cerevisiae)	-0.395297	5.41156	-4.05149	0.00360552	0.0629451	0.197676
1418275_a_at	Elf2	E74-like factor 2	0.39248	9.36429	4.05042	0.00361094	0.0630035	0.0814205
1417984_at	Ube2v2	ubiquitin-conjugating enzyme E2 variant 2	-0.374591	4.4198	-4.04787	0.0036238	0.0631916	0.150033
1439424_x_at	Herpud2	HERPUD family member 2	0.376046	8.35529	4.04743	0.00362605	0.0631944	0.0316895
1429373_x_at	Crtc2	CREB regulated transcription coactivator 2	0.403546	7.4974	4.04415	0.0036427	0.0634242	0.0598588
1419700_a_at	Prom1	prominin 1	-0.379287	8.11825	-4.04401	0.00364341	0.0634242	0.0597635
1452492_a_at	Slc37a2	solute carrier family 37 (glycerol-3-phosphate transporter), member 2	-0.372848	7.87462	-4.04294	0.00364884	0.0634824	0.196193
1420852_a_at	B3gnt2	UDP-GlcNAc:betaGal beta-1,3-N-acetylglucosaminyltransferase 2	0.372928	8.53833	4.04229	0.00365217	0.0635037	0.235178
1453960_a_at	Capzb	capping protein (actin filament) muscle Z-line, beta	-0.372001	10.4571	-4.04149	0.00365629	0.063539	0.0399485
1448643_at	Ssna1	SS nuclear autoantigen 1	-0.383859	7.76343	-4.04077	0.00365995	0.0635462	0.102437
1428082_at	Acsl5	acyl-CoA synthetase long-chain family member 5	-0.372151	10.1304	-4.04059	0.00366089	0.0635462	0.0645396
1454877_at	Sertad4	SERTA domain containing 4	-0.382563	3.6311	-4.03833	0.00367248	0.0637109	0.170624
1429723_at	Spryd7	SPRY domain containing 7	0.387195	7.01276	4.03786	0.00367486	0.0637158	0.207871
1438963_s_at	Tfpt	TCF3 (E2A) fusion partner	-0.436464	5.83888	-4.03545	0.00368728	0.0638693	0.202443
1419199_at	Cbx8	chromobox 8	0.372783	4.38848	4.03507	0.00368924	0.0638693	0.0631692
1454142_a_at	Pwp1	PWP1 homolog, endonuclein	0.372208	9.67449	4.03492	0.00369003	0.0638693	0.0939986
1441971_at	NA	NA	-0.438785	7.39237	-4.03391	0.00369524	0.0639231	0.368805
1431098_at	Clip1	CAP-GLY domain containing linker protein 1	0.371278	7.94978	4.03329	0.00369846	0.0639422	0.29546
1455875_x_at	Tm9sf2	transmembrane 9 superfamily member 2	-0.373388	9.93463	-4.03261	0.00370196	0.0639562	0.0942401
1427901_at	Mrps18c	mitochondrial ribosomal protein S18C	-0.371195	8.74542	-4.03232	0.00370348	0.0639562	0.12148
1434011_a_at	Ints5	integrator complex subunit 5	-0.39589	8.29077	-4.03132	0.00370868	0.0640095	0.204789
1438319_x_at	Fastkd2	FAST kinase domains 2	-0.37456	3.79893	-4.03061	0.00371234	0.0640341	0.0997376
1452717_at	Slc25a24	solute carrier family 25 (mitochondrial carrier, phosphate carrier), member 24	-0.371151	9.30147	-4.02988	0.00371616	0.0640341	0.0883137
1436684_a_at	Riok2	RIO kinase 2	-0.438437	6.30312	-4.02983	0.00371644	0.0640341	0.072986
1421877_at	Mapk9	mitogen-activated protein kinase 9	-0.397098	7.03821	-4.02515	0.00374085	0.0643011	0.201285
1446160_x_at	Tmem69	transmembrane protein 69	-0.388729	5.03563	-4.02508	0.0037412	0.0643011	0.216683
1428264_at	Snrnp40	small nuclear ribonucleoprotein 40 (U5)	-0.373545	6.84943	-4.02498	0.00374172	0.0643011	0.0878783
1454835_at	Epm2aip1	EPM2A (laforin) interacting protein 1	-0.384133	4.65582	-4.02484	0.0037425	0.0643011	0.394126
1439902_at	C5ar1	complement component 5a receptor 1	-0.371538	9.91412	-4.02479	0.00374272	0.0643011	0.703903
1426737_at	Gspt1	G1 to S phase transition 1	-0.373214	3.96649	-4.02443	0.00374465	0.0643011	0.176738
1458638_at	Mtdh	metadherin	0.370964	6.28536	4.02344	0.00374983	0.0643279	0.206244
1415729_at	Pdpk1	3-phosphoinositide dependent protein kinase 1	0.383959	9.59889	4.02307	0.00375179	0.0643279	0.160465
1419267_at	Nfyb	nuclear transcription factor-Y beta	-0.453126	7.11362	-4.02292	0.00375256	0.0643279	0.481185
1427327_at	Pilra	paired immunoglobin-like type 2 receptor alpha	-0.38336	9.47858	-4.02077	0.00376388	0.0644855	0.793071
1436192_at	Arfgef2	ADP-ribosylation factor guanine nucleotide-exchange factor 2 (brefeldin A-inhibited)	0.43417	8.53578	4.01981	0.00376897	0.0645314	0.122654
1416928_at	Rbm12	RNA binding motif protein 12	-0.385808	7.31111	-4.01946	0.00377082	0.0645314	0.131041
1448108_at	Serinc1	serine incorporator 1	0.371147	9.9102	4.01627	0.0037877	0.0647432	0.123977
1421875_a_at	Mrps23	mitochondrial ribosomal protein S23	-0.37018	7.25023	-4.01561	0.00379122	0.0647432	0.177063
1449670_x_at	Gpr137b	G protein-coupled receptor 137B	0.428843	8.81464	4.01514	0.00379373	0.0647432	0.244954
1433782_at	Cldn12	claudin 12	-0.59956	4.20468	-4.01509	0.00379398	0.0647432	0.273037
1442798_x_at	Hk3	hexokinase 3	0.381498	10.5246	4.01462	0.0037965	0.0647432	0.202167
1427959_at	Abhd10	abhydrolase domain containing 10	0.417772	8.05078	4.01436	0.00379788	0.0647432	0.307911
1421415_s_at	Gcnt2	glucosaminyl (N-acetyl) transferase 2, I-branching enzyme	-0.37278	8.62692	-4.01402	0.00379966	0.0647432	0.715898
1456037_x_at	Preb	prolactin regulatory element binding	-0.45294	7.56316	-4.01391	0.00380027	0.0647432	0.13569
1435632_at	Nufip2	nuclear fragile X mental retardation protein interacting protein 2	-0.402861	5.72302	-4.01227	0.00380903	0.0648259	0.298248
1436480_at	Dpp7	dipeptidylpeptidase 7	0.554183	6.35459	4.01127	0.00381434	0.0648259	0.276822
1436589_x_at	Prkd2	protein kinase D2	-0.37161	5.6521	-4.0107	0.00381743	0.0648259	0.0758961
1416834_x_at	Ndufb2	NADH:ubiquinone oxidoreductase subunit B2	-0.369356	6.85429	-4.01022	0.00381995	0.0648259	0.0621564
1451103_at	Haus4	HAUS augmin-like complex, subunit 4	-0.379683	5.88247	-4.01011	0.00382056	0.0648259	0.184368
1423994_at	Kif1b	kinesin family member 1B	-0.401492	8.13325	-4.00968	0.00382287	0.0648259	0.238355
1423300_at	Zdhhc6	zinc finger, DHHC domain containing 6	-0.372739	6.94315	-4.00958	0.00382343	0.0648259	0.20402
1428666_at	Nars	asparaginyl-tRNA synthetase	-0.394337	8.83495	-4.00902	0.00382642	0.0648259	0.232496
1433804_at	Jak1	Janus kinase 1	0.420806	9.42546	4.00899	0.00382656	0.0648259	0.215408
1433430_s_at	Cdc23	CDC23 cell division cycle 23	-0.380716	3.87823	-4.0085	0.00382919	0.0648259	0.142488
1434085_at	Zfp523	zinc finger protein 523	0.387552	8.0346	4.00843	0.00382959	0.0648259	0.2399
1421874_a_at	Mrps23	mitochondrial ribosomal protein S23	-0.373412	7.1756	-4.00818	0.00383094	0.0648259	0.120357
1416406_at	Pea15a	phosphoprotein enriched in astrocytes 15A	0.368836	7.04647	4.00765	0.0038338	0.0648259	0.252985
1426293_at	Zfp790	zinc finger protein 790	-0.65862	4.72996	-4.00727	0.0038358	0.0648259	0.120922
1457239_at	Syk	spleen tyrosine kinase	0.369062	5.90344	4.00691	0.00383776	0.0648259	0.0505566
1416576_at	Socs3	suppressor of cytokine signaling 3	0.370553	9.21767	4.00662	0.0038393	0.0648259	0.0927142
1430134_a_at	Yars2	tyrosyl-tRNA synthetase 2 (mitochondrial)	-0.415785	4.08696	-4.00614	0.00384191	0.0648338	0.0729214
1427075_s_at	Pcmtd2	protein-L-isoaspartate (D-aspartate) O-methyltransferase domain containing 2	0.390651	6.99932	4.004	0.0038535	0.0649932	0.209397
1417381_at	C1qa	complement component 1, q subcomponent, alpha polypeptide	-0.372081	7.85441	-4.00266	0.00386073	0.0650559	0.161804
1452737_at	Smim15	small integral membrane protein 15	-0.373582	9.77351	-4.00187	0.00386503	0.0650559	0.286539
1438195_at	Gpd1l	glycerol-3-phosphate dehydrogenase 1-like	-0.524819	5.59168	-4.00164	0.00386627	0.0650559	0.536106
1443897_at	Ddit3	DNA-damage inducible transcript 3	0.381532	7.64623	4.00131	0.00386803	0.0650559	0.122544
1448940_at	Trim21	tripartite motif-containing 21	-0.379713	6.94067	-4.00123	0.00386846	0.0650559	1.45279
1439972_at	Etnk1	ethanolamine kinase 1	-0.40841	6.94086	-4.00063	0.00387176	0.0650559	0.0882283
1419041_at	Itfg1	integrin alpha FG-GAP repeat containing 1	-0.39138	7.59093	-4.00054	0.00387223	0.0650559	0.125845
1459329_at	Ttc7	tetratricopeptide repeat domain 7	-0.59392	6.35715	-4.00015	0.00387437	0.0650559	0.104691
1456209_x_at	NA	NA	0.36954	7.4273	3.99813	0.00388535	0.0652043	0.15748
1427042_at	Mal2	mal, T cell differentiation protein 2	-0.373971	6.09004	-3.99767	0.0038879	0.065211	0.827063
1448582_at	Ctnnbl1	catenin, beta like 1	-0.37063	6.57793	-3.99719	0.0038905	0.0652185	0.223032
1436576_at	Calhm6	calcium homeostasis modulator family member 6	0.36809	4.5582	3.99485	0.00390334	0.0653977	0.0697264
1443952_at	Thra	thyroid hormone receptor alpha	0.404231	6.87521	3.99329	0.0039119	0.0655049	0.480944
1435560_at	Itgal	integrin alpha L	-0.367389	10.2973	-3.99238	0.00391691	0.0655527	0.200265
1455107_at	Srpk1	serine/arginine-rich protein specific kinase 1	-0.380037	6.26441	-3.99014	0.00392927	0.0657232	0.198
1421191_s_at	Gopc	golgi associated PDZ and coiled-coil motif containing	-0.37209	6.13483	-3.98591	0.00395267	0.0660782	0.0475125
1434828_at	Fam102b	family with sequence similarity 102, member B	-0.377531	9.00587	-3.98539	0.00395558	0.0660904	0.203462
1454736_at	Sowahc	sosondowah ankyrin repeat domain family member C	0.366671	9.3116	3.98479	0.00395889	0.0661093	0.0765695
1437972_s_at	Sf3b5	splicing factor 3b, subunit 5	-0.3672	9.17749	-3.98181	0.00397557	0.0663457	0.0516859
1455033_at	Fam102b	family with sequence similarity 102, member B	-0.393283	8.69164	-3.98148	0.00397742	0.0663457	0.163454
1434547_at	Cpd	carboxypeptidase D	-0.371619	9.1506	-3.97984	0.0039866	0.0664524	1.66923
1417763_at	Ssr1	signal sequence receptor, alpha	-0.366807	9.07806	-3.97955	0.0039882	0.0664524	0.226195
1452988_at	2610306M01Rik	RIKEN cDNA 2610306M01 gene	0.371106	5.38619	3.9788	0.0039924	0.0664859	0.316487
1423633_at	Snrnp48	small nuclear ribonucleoprotein 48 (U11/U12)	0.374374	7.54387	3.9783	0.00399525	0.0664969	0.533236
1453550_a_at	Far1	fatty acyl CoA reductase 1	-0.370285	5.1427	-3.9774	0.00400031	0.0665179	0.40873
1451266_at	Mrpl50	mitochondrial ribosomal protein L50	-0.447241	4.67301	-3.97729	0.0040009	0.0665179	0.0342008
1424095_at	Rtca	RNA 3'-terminal phosphate cyclase	-0.416283	5.71193	-3.97632	0.00400639	0.0665728	0.0938991
1443906_at	Cd55	CD55 molecule, decay accelerating factor for complement	-0.405718	4.01805	-3.97513	0.00401311	0.0666002	0.270912
1436534_at	Ro60	Ro60, Y RNA binding protein	-0.444118	5.80939	-3.97511	0.0040132	0.0666002	0.377366
1422133_at	Spn	sialophorin	-0.36592	6.6892	-3.97486	0.00401463	0.0666002	0.0622905
1448888_at	Ppp1r7	protein phosphatase 1, regulatory subunit 7	-0.372501	5.95987	-3.97444	0.00401703	0.0666036	0.117139
1459875_x_at	Tpgs2	tubulin polyglutamylase complex subunit 2	-0.373142	4.12549	-3.9705	0.00403934	0.0668775	0.161349
1438032_at	Lrch1	leucine-rich repeats and calponin homology (CH) domain containing 1	0.370902	8.14566	3.97039	0.00403996	0.0668775	0.102874
1447818_x_at	Rhebl1	Ras homolog enriched in brain like 1	0.401055	5.69391	3.97036	0.00404015	0.0668775	0.035412
1416382_at	Ctsc	cathepsin C	-0.368354	10.0826	-3.96786	0.00405443	0.0670771	0.428599
1419736_a_at	Eif1ax	eukaryotic translation initiation factor 1A, X-linked	-0.364989	8.5135	-3.96672	0.00406094	0.0671343	0.512252
1429116_at	Slc17a5	solute carrier family 17 (anion/sugar transporter), member 5	0.435464	6.99851	3.96648	0.00406231	0.0671343	0.0515794
1428892_at	Ppil1	peptidylprolyl isomerase (cyclophilin)-like 1	-0.494652	5.00514	-3.96582	0.00406612	0.0671606	0.265977
1428951_at	Nol8	nucleolar protein 8	0.377078	6.68048	3.96469	0.00407258	0.0672308	0.245649
1454161_s_at	Erg28	ergosterol biosynthesis 28	-0.377127	6.19817	-3.96331	0.00408052	0.0673235	0.179353
1436172_at	Gm20559	predicted gene, 20559	0.392998	8.7687	3.96294	0.00408263	0.0673235	0.133405
1416259_at	Pex12	peroxisomal biogenesis factor 12	-0.383018	6.04538	-3.96191	0.00408859	0.0673839	0.569286
1434676_at	Mtmr9	myotubularin related protein 9	-0.394788	5.87968	-3.96153	0.00409074	0.0673839	0.343172
1456173_at	Il10ra	interleukin 10 receptor, alpha	0.386723	3.86209	3.96055	0.00409643	0.0673979	0.376853
1423074_at	Lman2	lectin, mannose-binding 2	-0.375691	6.19437	-3.95993	0.00410001	0.0673979	0.119677
1459843_s_at	Smad1	SMAD family member 1	-0.375078	5.42144	-3.95985	0.00410044	0.0673979	0.649902
1449065_at	Acot1	acyl-CoA thioesterase 1	0.367539	6.03251	3.95985	0.00410047	0.0673979	0.10228
1455152_at	Uqcc3	ubiquinol-cytochrome c reductase complex assembly factor 3	-0.405663	7.38098	-3.95927	0.0041038	0.067416	0.15069
1421786_at	Ppp3r1	protein phosphatase 3, regulatory subunit B, alpha isoform (calcineurin B, type I)	-0.399805	5.17901	-3.95862	0.00410755	0.0674411	0.221805
1420965_a_at	Enc1	ectodermal-neural cortex 1	-0.383091	7.34228	-3.95808	0.00411072	0.0674567	0.130712
1434016_at	Znrf2	zinc and ring finger 2	0.377007	9.77426	3.95705	0.00411667	0.067512	0.126965
1437221_at	Rrm2b	ribonucleotide reductase M2 B (TP53 inducible)	0.41998	5.01347	3.95673	0.00411854	0.067512	0.43882
1429150_at	Ccdc77	coiled-coil domain containing 77	-0.36396	5.60927	-3.95534	0.00412665	0.0676085	0.397748
1448438_at	Derl2	Der1-like domain family, member 2	-0.365106	8.32843	-3.95435	0.00413238	0.0676349	0.0473511
1444972_at	C77626	expressed sequence C77626	-0.365399	4.24352	-3.95417	0.00413344	0.0676349	0.162497
1457231_at	NA	NA	0.375564	4.56584	3.95391	0.00413495	0.0676349	0.145814
1459447_at	NA	NA	0.365622	4.21279	3.95325	0.0041388	0.0676613	0.148753
1439667_at	Gm17455	predicted gene, 17455	0.367885	6.92549	3.95187	0.00414689	0.0677285	0.503129
1456676_a_at	Pfkfb3	6-phosphofructo-2-kinase/fructose-2,6-biphosphatase 3	0.378879	7.9147	3.95179	0.00414737	0.0677285	0.075042
1448564_at	Cib1	calcium and integrin binding 1 (calmyrin)	-0.366911	9.23082	-3.9502	0.00415668	0.0677949	0.143766
1444171_at	NA	NA	0.407048	4.88357	3.95009	0.00415733	0.0677949	1.1856
1429758_at	1700017B05Rik	RIKEN cDNA 1700017B05 gene	0.373854	10.939	3.94959	0.00416027	0.0677949	0.208154
1415904_at	Lpl	lipoprotein lipase	-0.398626	6.85666	-3.94957	0.00416038	0.0677949	0.0965377
1437287_at	Nadk2	NAD kinase 2, mitochondrial	0.378663	7.79353	3.94863	0.00416588	0.0678482	0.224835
1424443_at	Tm6sf1	transmembrane 6 superfamily member 1	-0.36453	8.04536	-3.94755	0.00417227	0.0678857	0.499206
1417387_at	Med31	mediator complex subunit 31	-0.365169	6.2745	-3.94748	0.00417266	0.0678857	0.482748
AFFX-r2-Bs-thr-M_s_at	NA	NA	0.363164	7.94131	3.94447	0.00419043	0.068086	1.7045
1450911_at	Ppib	peptidylprolyl isomerase B	-0.368396	9.36917	-3.94433	0.00419129	0.068086	0.613458
1444005_at	Mvb12b	multivesicular body subunit 12B	-0.404769	4.17402	-3.94395	0.00419352	0.068086	0.180218
1460001_at	Pgpep1	pyroglutamyl-peptidase I	0.390138	5.65711	3.94388	0.00419395	0.068086	0.0805246
1443414_at	C78513	EST C78513	0.393827	9.62662	3.94284	0.00420007	0.068149	0.127519
1434314_s_at	Rab11fip5	RAB11 family interacting protein 5 (class I)	-0.373781	7.57395	-3.94205	0.00420478	0.0681889	0.0628051
1458438_at	Ccdc122	coiled-coil domain containing 122	0.378935	7.77721	3.93945	0.00422025	0.0683739	0.108768
1453153_at	Lins1	lines homolog 1	-0.368462	5.12863	-3.93922	0.00422166	0.0683739	0.203738
1425652_s_at	Rbpms	RNA binding protein gene with multiple splicing	0.371206	6.18458	3.93875	0.00422444	0.0683739	0.408402
1441948_x_at	Zfand3	zinc finger, AN1-type domain 3	0.364915	10.0838	3.93862	0.0042252	0.0683739	0.356798
1429434_at	Pik3ca	phosphatidylinositol-4,5-bisphosphate 3-kinase catalytic subunit alpha	0.373339	7.27081	3.93688	0.00423563	0.0684786	0.076366
1445647_at	AI447881	expressed sequence AI447881	-0.381001	7.21049	-3.93644	0.00423824	0.0684786	0.115055
1434271_at	Gba2	glucosidase beta 2	-0.413708	5.83785	-3.93641	0.00423844	0.0684786	0.0890974
1434971_x_at	Mrpl15	mitochondrial ribosomal protein L15	-0.3734	7.43885	-3.93489	0.00424759	0.0685898	0.377205
1416230_at	Rfk	riboflavin kinase	-0.366511	8.62106	-3.93373	0.00425451	0.0686651	0.106032
1420641_a_at	Sqor	sulfide quinone oxidoreductase	-0.367117	8.88904	-3.93254	0.0042617	0.0687445	0.0594281
1421386_at	Ankrd6	ankyrin repeat domain 6	0.415599	4.68611	3.93139	0.00426861	0.0688194	1.22989
1450626_at	Manba	mannosidase, beta A, lysosomal	-0.50681	6.43346	-3.93049	0.00427409	0.0688454	1.05385
1454909_at	Tacc1	transforming, acidic coiled-coil containing protein 1	-0.362401	7.60781	-3.93038	0.00427476	0.0688454	0.0743068
1455111_at	Yipf6	Yip1 domain family, member 6	-0.485067	5.33481	-3.92833	0.00428716	0.0689116	0.146739
1442438_at	NA	NA	0.371645	5.64545	3.92828	0.00428745	0.0689116	0.306209
1435443_at	Eya3	EYA transcriptional coactivator and phosphatase 3	0.375264	8.22899	3.92822	0.00428781	0.0689116	0.0757904
1417408_at	F3	coagulation factor III	-0.379703	9.14071	-3.92814	0.00428829	0.0689116	0.549978
1417519_at	Plagl2	pleiomorphic adenoma gene-like 2	-0.36191	7.55038	-3.92782	0.00429023	0.0689116	0.147977
1452341_at	Echs1	enoyl Coenzyme A hydratase, short chain, 1, mitochondrial	-0.457648	5.83335	-3.92518	0.00430633	0.0691336	0.164115
1441733_s_at	Nup153	nucleoporin 153	-0.431358	5.02697	-3.92274	0.00432122	0.0692417	0.132313
1429103_at	Tomm22	translocase of outer mitochondrial membrane 22	-0.366792	9.07499	-3.92273	0.00432129	0.0692417	0.151948
1426351_at	Hspd1	heat shock protein 1 (chaperonin)	-0.376319	8.50922	-3.92226	0.00432416	0.0692417	0.169718
1443486_at	Cog7	component of oligomeric golgi complex 7	-0.388822	4.16524	-3.92216	0.00432474	0.0692417	0.164859
1440196_at	NA	NA	-0.365822	9.68702	-3.92207	0.00432529	0.0692417	0.401839
1447909_s_at	Selenok	selenoprotein K	0.36476	10.5759	3.92183	0.00432675	0.0692417	0.191386
1428547_at	Nt5e	5' nucleotidase, ecto	-0.371263	8.40293	-3.92083	0.00433289	0.069287	0.877775
1428218_a_at	1600012H06Rik	RIKEN cDNA 1600012H06 gene	-0.363159	8.31447	-3.92063	0.00433415	0.069287	0.112198
1453221_at	Gopc	golgi associated PDZ and coiled-coil motif containing	-0.375404	4.91374	-3.92023	0.00433661	0.0692898	0.0914017
1439270_x_at	Ran	RAN, member RAS oncogene family	-0.365588	10.0236	-3.91908	0.00434365	0.069363	0.296224
1455483_at	Zfp148	zinc finger protein 148	-0.417072	5.9136	-3.91874	0.00434576	0.069363	0.124383
1450014_at	Cldn1	claudin 1	0.367564	9.24683	3.91813	0.00434948	0.0693858	0.162155
1434491_a_at	Cox6c	cytochrome c oxidase subunit 6C	-0.412828	8.5323	-3.91764	0.00435252	0.0693978	0.224879
1423626_at	Dst	dystonin	-0.377436	4.11793	-3.91669	0.0043584	0.0694551	0.136327
1420898_at	Snap23	synaptosomal-associated protein 23	0.363171	8.94043	3.91553	0.00436553	0.0695323	0.209742
1456479_at	Snx30	sorting nexin family member 30	0.360462	6.67238	3.9147	0.00437068	0.0695667	0.183917
1427990_at	Usp45	ubiquitin specific petidase 45	-0.360656	5.02224	-3.9142	0.0043738	0.0695667	0.144619
1426899_at	Tbc1d23	TBC1 domain family, member 23	-0.38129	7.95508	-3.91407	0.00437457	0.0695667	0.550133
1450971_at	Gadd45b	growth arrest and DNA-damage-inducible 45 beta	0.378564	13.3645	3.91284	0.00438221	0.0696324	0.249359
1456839_at	NA	NA	0.386448	4.40938	3.91267	0.00438329	0.0696324	0.206463
1438630_x_at	Mat2a	methionine adenosyltransferase II, alpha	-0.370574	8.63278	-3.91178	0.00438879	0.0696833	0.0791225
1451978_at	Loxl1	lysyl oxidase-like 1	0.380605	4.15969	3.91139	0.00439127	0.0696861	0.20257
1428758_at	Tmem86a	transmembrane protein 86A	0.403499	9.36988	3.91099	0.00439373	0.0696887	0.181532
1416661_at	Eif3a	eukaryotic translation initiation factor 3, subunit A	0.372149	9.19944	3.91033	0.00439785	0.0697176	0.0439572
1425345_at	Ccdc28a	coiled-coil domain containing 28A	0.444072	5.83778	3.9091	0.00440552	0.0697514	0.32173
1416020_a_at	Atp5g1	ATP synthase, H+ transporting, mitochondrial F0 complex, subunit C1 (subunit 9)	-0.371083	6.87443	-3.90909	0.0044056	0.0697514	0.186379
1434120_a_at	Metap2	methionine aminopeptidase 2	-0.364657	8.35371	-3.90888	0.00440688	0.0697514	0.123954
1429049_at	Nuak2	NUAK family, SNF1-like kinase, 2	-0.362571	8.48281	-3.90752	0.00441541	0.0698285	0.101788
1421734_at	Cxcr2	chemokine (C-X-C motif) receptor 2	-0.510293	9.01572	-3.90699	0.00441869	0.0698285	0.508378
1452359_at	Rell1	RELT-like 1	0.401098	10.2863	3.90661	0.00442109	0.0698285	0.348599
1423083_at	Rab33b	RAB33B, member RAS oncogene family	-0.383539	8.47666	-3.90659	0.0044212	0.0698285	0.367391
1441709_at	Slc11a2	solute carrier family 11 (proton-coupled divalent metal ion transporters), member 2	0.381902	5.92886	3.90627	0.00442326	0.0698285	0.137171
1442536_at	6430590A07Rik	RIKEN cDNA 6430590A07 gene	-0.394599	5.56294	-3.90321	0.00444246	0.0700849	0.149228
1426124_a_at	Clk1	CDC-like kinase 1	0.367127	11.0852	3.90295	0.00444412	0.0700849	0.172076
1428103_at	Adam10	a disintegrin and metallopeptidase domain 10	-0.372413	9.40498	-3.90005	0.00446245	0.0703375	0.212053
1429953_at	Misp3	MISP family member 3	0.374295	4.36527	3.8985	0.00447225	0.0703827	0.614229
1428870_at	Nolc1	nucleolar and coiled-body phosphoprotein 1	-0.365832	4.1722	-3.89841	0.00447285	0.0703827	0.42114
1437200_at	Fcho2	FCH domain only 2	0.398658	8.44313	3.89831	0.00447348	0.0703827	0.0916116
1418022_at	Naa15	N(alpha)-acetyltransferase 15, NatA auxiliary subunit	-0.359145	7.39843	-3.89797	0.00447561	0.0703827	0.0795839
1424411_at	Tmem189	transmembrane protein 189	0.370273	10.6095	3.89777	0.00447692	0.0703827	0.80432
1448943_at	Nrp1	neuropilin 1	-0.365158	5.11869	-3.89674	0.00448344	0.070412	0.0401868
1434796_at	Vamp4	vesicle-associated membrane protein 4	0.400497	6.76624	3.89652	0.00448484	0.070412	0.0943263
1416395_at	Guk1	guanylate kinase 1	-0.358814	5.50426	-3.89638	0.00448574	0.070412	0.488725
1416093_a_at	Mrpl20	mitochondrial ribosomal protein L20	-0.377137	8.11625	-3.8958	0.00448946	0.0704339	0.0727897
1429435_x_at	Pik3ca	phosphatidylinositol-4,5-bisphosphate 3-kinase catalytic subunit alpha	0.382749	7.24251	3.89441	0.00449832	0.0704945	0.148711
1450724_at	Fam126a	family with sequence similarity 126, member A	-0.361085	6.76255	-3.89437	0.00449852	0.0704945	0.138668
1428167_a_at	Mpzl1	myelin protein zero-like 1	0.358953	5.2135	3.8941	0.00450029	0.0704945	0.278924
1423207_at	Tmem167	transmembrane protein 167	-0.447011	6.39897	-3.89328	0.0045055	0.0705397	0.319084
1416108_a_at	Tmed3	transmembrane p24 trafficking protein 3	-0.43463	7.49025	-3.89255	0.00451018	0.0705416	0.135804
1417083_at	Sec61b	Sec61 beta subunit	-0.358297	9.80012	-3.89254	0.00451027	0.0705416	0.0932816
1455939_x_at	Srp14	signal recognition particle 14	-0.369326	9.79009	-3.89195	0.00451402	0.0705638	0.14914
1458802_at	Hivep3	human immunodeficiency virus type I enhancer binding protein 3	-0.384056	5.19725	-3.89018	0.00452537	0.0707049	0.150001
1445928_at	2020-03-06	membrane-associated ring finger (C3HC4) 6	-0.357792	5.67996	-3.88635	0.00455009	0.0710421	0.0409478
1431506_s_at	Ppih	peptidyl prolyl isomerase H	-0.35844	6.01538	-3.88611	0.00455164	0.0710421	0.096479
1459688_at	NA	NA	0.35743	5.94131	3.88446	0.00456233	0.0711724	0.281363
1454680_at	D5Ertd579e	DNA segment, Chr 5, ERATO Doi 579, expressed	-0.405649	6.69855	-3.88374	0.00456701	0.0712087	0.30377
1426386_at	Rpl7l1	ribosomal protein L7-like 1	-0.357863	8.11138	-3.88324	0.00457026	0.0712228	0.812963
1437900_at	4930523C07Rik	RIKEN cDNA 4930523C07 gene	0.37567	8.26536	3.8824	0.0045757	0.0712398	0.120743
1457705_at	5330421C15Rik	RIKEN cDNA 5330421C15 gene	0.363393	5.90912	3.88235	0.00457605	0.0712398	0.114463
1419986_at	Ccdc69	coiled-coil domain containing 69	0.363472	4.76477	3.8811	0.00458413	0.0713042	0.156604
1449756_at	Dnajc17	DnaJ heat shock protein family (Hsp40) member C17	0.363123	3.91527	3.88099	0.00458488	0.0713042	0.113838
1452754_at	Creld2	cysteine-rich with EGF-like domains 2	-0.414964	7.02074	-3.88051	0.00458798	0.0713158	0.425304
1424326_at	Lemd2	LEM domain containing 2	0.358116	8.42991	3.87979	0.00459267	0.0713522	0.111219
1424903_at	Kdm5d	lysine (K)-specific demethylase 5D	-0.382242	5.97887	-3.8789	0.00459853	0.071398	0.106036
1453422_a_at	Nadk2	NAD kinase 2, mitochondrial	0.371016	6.33455	3.87819	0.00460319	0.071398	0.156598
1435144_at	Fyb	FYN binding protein	-0.359641	10.0823	-3.87769	0.00460643	0.071398	0.0839819
1416808_at	Nid1	nidogen 1	0.37054	4.86569	3.87745	0.00460804	0.071398	0.150986
1426719_at	Apbb2	amyloid beta (A4) precursor protein-binding, family B, member 2	0.38105	4.95916	3.87743	0.00460817	0.071398	0.211557
1436703_x_at	Snapc2	small nuclear RNA activating complex, polypeptide 2	-0.365057	8.53864	-3.87719	0.00460974	0.071398	0.235824
1417087_at	Glg1	golgi apparatus protein 1	-0.387538	8.19376	-3.87565	0.00461981	0.0714441	0.171871
1415838_at	Serinc1	serine incorporator 1	0.35744	10.1432	3.87549	0.0046209	0.0714441	0.167235
1456616_a_at	Bsg	basigin	-0.357811	10.5933	-3.87525	0.00462245	0.0714441	0.118559
1430403_at	Usp32	ubiquitin specific peptidase 32	0.359702	6.10673	3.87512	0.00462332	0.0714441	0.0423862
1427172_at	Ofd1	OFD1, centriole and centriolar satellite protein	0.377787	5.75072	3.87494	0.00462449	0.0714441	0.260731
1448685_at	Uqcc2	ubiquinol-cytochrome c reductase complex assembly factor 2	-0.38062	7.25453	-3.87335	0.00463499	0.0715382	0.25562
1446354_at	C130098B18Rik	RIKEN cDNA C130098B18 gene	-0.417438	5.86518	-3.8733	0.00463529	0.0715382	0.109979
1448470_at	Fbp1	fructose bisphosphatase 1	-0.368753	4.08651	-3.87279	0.00463869	0.0715542	0.0745196
1460323_at	Tars	threonyl-tRNA synthetase	-0.44117	5.93498	-3.87216	0.00464284	0.0715789	0.0929869
1426651_at	Mrpl44	mitochondrial ribosomal protein L44	-0.427268	5.87542	-3.87183	0.00464501	0.0715789	0.31037
1449640_at	Tlr7	toll-like receptor 7	0.356516	4.76386	3.87145	0.00464754	0.0715815	0.0802169
1424324_at	Esco1	establishment of sister chromatid cohesion N-acetyltransferase 1	0.389532	9.50897	3.86927	0.00466194	0.071767	0.70694
1416489_at	Pi4k2b	phosphatidylinositol 4-kinase type 2 beta	0.358809	7.02386	3.86855	0.00466671	0.0718038	0.0968046
1434175_s_at	Tecpr1	tectonin beta-propeller repeat containing 1	0.447488	8.1678	3.86736	0.00467464	0.0718895	0.184666
1416308_at	Ugdh	UDP-glucose dehydrogenase	-0.403641	8.57659	-3.86515	0.00468941	0.072057	0.0759668
1448264_a_at	Eif3i	eukaryotic translation initiation factor 3, subunit I	-0.36169	8.77697	-3.86501	0.00469029	0.072057	0.190689
1431843_a_at	Nfkbie	nuclear factor of kappa light polypeptide gene enhancer in B cells inhibitor, epsilon	0.358602	9.26165	3.86436	0.00469466	0.0720576	0.177261
1435164_s_at	Uba3	ubiquitin-like modifier activating enzyme 3	-0.356479	7.78723	-3.8643	0.00469507	0.0720576	0.12785
1422692_at	Sub1	SUB1 homolog, transcriptional regulator	-0.358721	4.13592	-3.86359	0.00469984	0.072063	0.0636145
1434824_at	Baz1b	bromodomain adjacent to zinc finger domain, 1B	-0.360984	7.90836	-3.86351	0.00470036	0.072063	0.104415
1450074_at	Kif3b	kinesin family member 3B	-0.385319	7.08833	-3.86318	0.00470255	0.072063	0.106385
1432262_at	Mindy1	MINDY lysine 48 deubiquitinase 1	-0.41971	7.41873	-3.85976	0.00472552	0.0723785	0.407867
1437679_a_at	Glrx2	glutaredoxin 2 (thioltransferase)	-0.364215	6.82411	-3.85889	0.0047314	0.0724319	0.79985
1428750_at	Cdc42ep2	CDC42 effector protein (Rho GTPase binding) 2	0.368989	9.947	3.85805	0.00473703	0.0724816	0.148462
1423480_at	Nol11	nucleolar protein 11	-0.358838	5.43208	-3.85766	0.00473967	0.0724855	0.257333
1431145_a_at	Cuedc2	CUE domain containing 2	-0.360624	6.5209	-3.85707	0.00474366	0.0725099	0.160285
1431423_a_at	Med8	mediator complex subunit 8	-0.355196	8.34999	-3.85527	0.00475589	0.0726602	0.241347
1439414_x_at	NA	NA	0.355391	4.47253	3.85387	0.00476535	0.0727681	0.132431
1455854_a_at	Ssh1	slingshot protein phosphatase 1	-0.395238	8.10664	-3.85342	0.00476844	0.0727787	0.110596
1420425_at	Prdm1	PR domain containing 1, with ZNF domain	-0.559104	7.00117	-3.85267	0.00477349	0.0727969	0.223715
1439017_x_at	Adipor1	adiponectin receptor 1	0.354497	11.9296	3.85237	0.00477556	0.0727969	0.327408
1439226_at	Dock8	dedicator of cytokinesis 8	-0.356756	5.27457	-3.85189	0.00477879	0.0727969	0.183235
1423339_s_at	Zfp830	zinc finger protein 830	-0.354415	5.24023	-3.85153	0.00478129	0.0727969	0.243031
1448585_at	Gtf2h4	general transcription factor II H, polypeptide 4	-0.366585	4.60601	-3.85148	0.00478163	0.0727969	0.190127
1416170_at	Trap1	TNF receptor-associated protein 1	-0.361151	6.15479	-3.8502	0.00479036	0.0728932	1.68214
1416367_at	Fmc1	formation of mitochondrial complex V assembly factor 1	-0.436734	5.32372	-3.84951	0.00479507	0.0729283	0.361419
1416269_at	Atp5j2	ATP synthase, H+ transporting, mitochondrial F0 complex, subunit F2	-0.356041	8.90113	-3.84816	0.00480434	0.0730021	0.0978182
1417786_a_at	Rgs19	regulator of G-protein signaling 19	-0.355293	10.1873	-3.8481	0.00480473	0.0730021	0.590716
1426269_at	Vamp7	vesicle-associated membrane protein 7	-0.393966	5.31006	-3.84751	0.0048088	0.0730273	0.647209
[truncated: 28,344 more rows]

## Sheet: Table S6
Supplementary Table S6. Microarray gene expression fold changes and P values of Dasatinib vs. control treated MDSCs
PROBEID	SYMBOL	GENENAME	log2 foldchange (Dasatinib/ control)	AveExpr	t	P.Value	adj.P.Val	stderr
1460347_at	Krt14	keratin 14	1.14309	7.52112	6.52369	0.00253212	0.989679	0.368111
1422629_s_at	Shroom3	shroom family member 3	1.53212	7.18464	6.30241	0.00288887	0.989679	0.268438
1448932_at	Krt16	keratin 16	1.37899	8.88126	5.91418	0.00367604	0.989679	0.0517175
1423935_x_at	Krt14	keratin 14	0.994399	8.88453	5.78653	0.00399056	0.989679	0.780834
1448290_at	Reg3b	regenerating islet-derived 3 beta	2.61784	5.72534	5.39758	0.00517322	0.989679	0.0932052
1435155_at	Cgn	cingulin	1.26211	6.15685	5.33119	0.00541562	0.989679	0.164946
1417732_at	Anxa8	annexin A8	0.954462	7.32024	5.26763	0.00566071	0.989679	0.0677419
1437992_x_at	Gja1	gap junction protein, alpha 1	1.11012	6.86681	5.20761	0.0059046	0.989679	0.335462
1416297_s_at	Reg3b	regenerating islet-derived 3 beta	1.28809	5.60745	4.9612	0.00704967	0.989679	0.121036
1421156_a_at	Dsc2	desmocollin 2	0.839791	5.70946	4.87603	0.00750683	0.989679	0.226267
1417089_a_at	Ckmt1	creatine kinase, mitochondrial 1, ubiquitous	0.860168	5.85202	4.73922	0.00831867	0.989679	0.254989
1421752_a_at	Serpinb5	serine (or cysteine) peptidase inhibitor, clade B, member 5	1.55708	6.81124	4.62905	0.00905038	0.989679	0.162976
1435494_s_at	Dsp	desmoplakin	1.25408	8.48598	4.60989	0.0091854	0.989679	0.358182
1429202_at	2610019N06Rik	RIKEN cDNA 2610019N06 gene	-0.836114	4.7534	-4.5408	0.00969303	0.989679	0.381504
1434109_at	Sh3bgrl2	SH3 domain binding glutamic acid-rich protein like 2	1.26242	5.63106	4.41076	0.0107431	0.989679	0.147222
1435493_at	Dsp	desmoplakin	1.13427	8.775	4.40756	0.0107707	0.989679	0.488982
1434920_a_at	Evl	Ena-vasodilator stimulated phosphoprotein	0.764976	4.06921	4.39223	0.0109037	0.989679	0.217054
1431786_s_at	Urah	urate (5-hydroxyiso-) hydrolase	1.48448	8.11848	4.356	0.011226	0.989679	0.167941
1417942_at	Lypd3	Ly6/Plaur domain containing 3	0.73288	6.32111	4.20586	0.0126898	0.989679	0.274173
1453122_at	Fam135a	family with sequence similarity 135, member A	1.49978	5.77958	4.16641	0.0131117	0.989679	0.0941509
1426911_at	Dsc2	desmocollin 2	1.32253	6.51872	4.11389	0.0136996	0.989679	0.150103
1423062_at	Igfbp3	insulin-like growth factor binding protein 3	0.939248	6.97447	4.08198	0.0140724	0.989679	0.539281
1422784_at	Krt6a	keratin 6A	0.699607	10.4838	4.07496	0.014156	0.989679	0.21153
1453568_at	Dapl1	death associated protein-like 1	0.705114	6.6856	4.05955	0.0143416	0.989679	0.138624
1421891_at	St3gal2	ST3 beta-galactoside alpha-2,3-sialyltransferase 2	0.721268	4.43318	4.0531	0.0144201	0.989679	0.367459
1451313_a_at	Lgalsl	lectin, galactoside binding-like	1.33666	5.67632	4.02621	0.0147532	0.989679	0.260023
1421943_at	Tgfa	transforming growth factor alpha	1.40083	6.69137	3.99883	0.015102	0.989679	0.398161
1452992_at	Cdc26	cell division cycle 26	-0.691401	4.81067	-3.96713	0.0155179	0.989679	0.222738
1427910_at	Cst6	cystatin E/M	1.03375	6.34028	3.88301	0.01669	0.989679	0.250402
1416514_a_at	Fscn1	fascin actin-bundling protein 1	1.1298	6.46356	3.88137	0.0167139	0.989679	0.201506
1438945_x_at	Gja1	gap junction protein, alpha 1	0.998857	5.53703	3.85121	0.0171602	0.989679	0.176238
1416271_at	Perp	PERP, TP53 apoptosis effector	0.74265	8.19973	3.82578	0.0175479	0.989679	0.344151
1453377_at	Sh2d4a	SH2 domain containing 4A	0.661137	5.40062	3.79413	0.0180447	0.989679	0.369797
1418301_at	Irf6	interferon regulatory factor 6	1.5895	7.49374	3.76484	0.0185196	0.989679	0.381007
1460006_at	Zfhx3	zinc finger homeobox 3	0.654502	5.00207	3.75435	0.0186933	0.989679	0.208679
1421761_a_at	Barx2	BarH-like homeobox 2	0.650295	4.31282	3.73223	0.0190658	0.989679	0.149841
1416132_at	Efr3a	EFR3 homolog A	1.08719	6.07081	3.71488	0.0193643	0.989679	0.180324
1434741_at	Rreb1	ras responsive element binding protein 1	-0.640528	5.36365	-3.69295	0.0197494	0.989679	0.412024
1423635_at	Bmp2	bone morphogenetic protein 2	0.851753	4.34069	3.67295	0.0201087	0.989679	0.173017
1419738_a_at	Tpm2	tropomyosin 2, beta	1.22519	7.38267	3.63632	0.0207869	0.989679	0.346082
1422783_a_at	Krt6a	keratin 6A	0.725197	9.75181	3.63297	0.0208504	0.989679	0.046463
1420842_at	Ptprf	protein tyrosine phosphatase, receptor type, F	1.72761	6.9613	3.60039	0.0214786	0.989679	0.223742
1435254_at	Plxnb1	plexin B1	0.619839	4.06361	3.57438	0.0219964	0.989679	0.109046
1434720_at	Zfp652	zinc finger protein 652	-0.674685	3.98591	-3.55388	0.022415	0.989679	0.0752471
1426934_at	Nhsl1	NHS-like 1	1.48188	4.61954	3.54482	0.0226029	0.989679	0.205413
1453187_at	Ociad2	OCIA domain containing 2	-0.621387	5.46955	-3.52882	0.0229394	0.989679	0.267279
1460464_at	Smim10l1	small integral membrane protein 10 like 1	1.22143	5.13228	3.50366	0.0234806	0.989679	0.0610066
1427386_at	Arhgef16	Rho guanine nucleotide exchange factor (GEF) 16	0.867997	6.03774	3.49372	0.0236986	0.989679	0.312279
1427883_a_at	Col3a1	collagen, type III, alpha 1	-0.598047	7.99591	-3.47754	0.0240585	0.989679	0.209524
1446511_at	Msh3	mutS homolog 3	-0.601807	5.42324	-3.45376	0.0245994	0.989679	0.188786
1428737_s_at	Gramd3	GRAM domain containing 3	0.597645	6.39616	3.44767	0.02474	0.989679	0.0589593
1419051_at	Ovol1	ovo like zinc finger 1	0.594862	6.01916	3.44539	0.024793	0.989679	0.154999
1439740_s_at	Uck2	uridine-cytidine kinase 2	0.734803	5.13382	3.44417	0.0248215	0.989679	0.110957
1442350_at	NA	NA	2.28408	5.84186	3.44343	0.0248387	0.989679	0.768975
1421662_a_at	Tusc3	tumor suppressor candidate 3	1.17264	5.36767	3.42403	0.0252957	0.989679	0.419054
1424133_at	Tmem98	transmembrane protein 98	1.00943	5.99146	3.41712	0.0254608	0.989679	0.633496
1457832_at	NA	NA	0.616481	3.78931	3.41223	0.0255786	0.989679	0.0655733
1455840_at	Rapgef5	Rap guanine nucleotide exchange factor (GEF) 5	0.589204	4.45956	3.39205	0.0260709	0.989679	0.183047
1432880_at	6820402A03Rik	RIKEN cDNA 6820402A03 gene	0.598899	5.47809	3.37447	0.0265089	0.989679	0.17735
1423965_at	Cd99l2	CD99 antigen-like 2	0.672309	4.65573	3.37377	0.0265266	0.989679	0.333756
1415823_at	Scd2	stearoyl-Coenzyme A desaturase 2	0.742046	5.40035	3.37323	0.0265401	0.989679	0.0570668
1426569_a_at	Frk	fyn-related kinase	1.17546	5.64441	3.36072	0.0268576	0.989679	0.104307
1443109_at	NA	NA	-0.607062	3.80279	-3.34984	0.0271373	0.989679	0.311075
1428823_at	Hddc2	HD domain containing 2	0.816966	4.55111	3.34021	0.0273876	0.989679	0.281679
1416967_at	Sox2	SRY (sex determining region Y)-box 2	0.936516	3.10133	3.32467	0.0277975	0.989679	0.25786
1457773_at	Slamf6	SLAM family member 6	-0.574486	3.95315	-3.31068	0.0281727	0.989679	0.0999303
1457782_at	Tln1	talin 1	-0.684667	6.37734	-3.30728	0.0282649	0.989679	0.187332
1419456_at	Dcxr	dicarbonyl L-xylulose reductase	1.18739	6.89488	3.30376	0.0283604	0.989679	0.379002
1415949_at	Cpe	carboxypeptidase E	0.574372	7.60082	3.30068	0.0284444	0.989679	0.0915287
1422216_at	Mid2	midline 2	0.72488	3.99089	3.29773	0.0285253	0.989679	0.0910442
1427395_a_at	Aldh1a3	aldehyde dehydrogenase family 1, subfamily A3	1.36521	7.11233	3.2905	0.0287242	0.989679	0.398397
1425108_a_at	Smagp	small cell adhesion glycoprotein	0.627839	5.49009	3.26977	0.0293045	0.989679	0.039662
1453345_at	Nipal1	NIPA-like domain containing 1	1.1903	7.94264	3.26882	0.0293313	0.989679	0.295106
1416701_at	Rnd3	Rho family GTPase 3	1.0338	6.57473	3.24167	0.0301126	0.989679	0.278278
1459734_at	NA	NA	-0.557883	3.88283	-3.23934	0.0301808	0.989679	0.265211
1432418_a_at	Ckmt1	creatine kinase, mitochondrial 1, ubiquitous	0.859831	5.79508	3.2364	0.030267	0.989679	0.194026
1433579_at	Tmem30b	transmembrane protein 30B	1.51562	6.76441	3.23255	0.0303805	0.989679	0.24717
1437421_at	Slc9a7	solute carrier family 9 (sodium/hydrogen exchanger), member 7	0.932788	3.3172	3.22684	0.0305495	0.989679	0.506614
1452860_at	Fbxl17	F-box and leucine-rich repeat protein 17	0.59018	5.16499	3.22666	0.0305549	0.989679	0.141608
1426153_a_at	Dsg2	desmoglein 2	1.09719	4.08499	3.21814	0.0308094	0.989679	0.0811558
1428590_at	Mrpl41	mitochondrial ribosomal protein L41	-0.566131	4.35483	-3.21002	0.0310544	0.989679	0.111278
1443161_at	NA	NA	-0.550886	6.7815	-3.20789	0.0311191	0.989679	0.350681
1419486_at	Foxc1	forkhead box C1	1.01159	5.18451	3.20693	0.031148	0.989679	0.075213
1455848_at	Tmprss11a	transmembrane protease, serine 11a	-1.30279	3.25372	-3.19936	0.0313792	0.989679	0.308334
1455436_at	Diras2	DIRAS family, GTP-binding RAS-like 2	-0.574615	4.21423	-3.19736	0.0314406	0.989679	0.0986913
1458268_s_at	Igfbp3	insulin-like growth factor binding protein 3	0.740107	7.05114	3.18641	0.0317794	0.989679	0.139316
1431354_a_at	Fars2	phenylalanine-tRNA synthetase 2 (mitochondrial)	0.550335	4.96542	3.17774	0.0320505	0.989679	0.118533
1435571_at	Mpzl3	myelin protein zero-like 3	0.880465	7.5016	3.16846	0.032344	0.989679	0.391422
1460167_at	Aldh7a1	aldehyde dehydrogenase family 7, member A1	1.05476	4.48468	3.16716	0.0323853	0.989679	0.512034
1425767_a_at	Six4	sine oculis-related homeobox 4	0.788845	3.95529	3.16261	0.0325303	0.989679	0.443652
1424918_at	Tbc1d19	TBC1 domain family, member 19	0.641782	4.16145	3.1584	0.0326654	0.989679	0.191124
1449508_at	Il27ra	interleukin 27 receptor, alpha	-0.553331	4.32124	-3.1544	0.0327944	0.989679	0.0600272
1443247_at	NA	NA	-0.67432	6.51357	-3.14164	0.0332093	0.989679	0.223606
1428417_at	Zc2hc1a	zinc finger, C2HC-type containing 1A	0.671074	3.97398	3.14074	0.0332389	0.989679	0.112324
1424318_at	Lgalsl	lectin, galactoside binding-like	1.146	7.05562	3.12972	0.0336027	0.989679	0.156883
1456649_at	NA	NA	-0.649632	5.12356	-3.12439	0.0337803	0.989679	0.0770185
1415800_at	Gja1	gap junction protein, alpha 1	0.988984	6.6982	3.12169	0.0338705	0.989679	0.214185
1452298_a_at	Myo5b	myosin VB	1.54506	5.27887	3.11952	0.0339436	0.989679	0.397394
1421315_s_at	Cttn	cortactin	1.29848	6.70675	3.11486	0.0341006	0.989679	0.466665
1441935_at	Ankra2	ankyrin repeat, family A (RFXANK-like), 2	-0.564099	4.08111	-3.1134	0.0341498	0.989679	0.395172
1422128_at	Rpl14	ribosomal protein L14	0.60946	4.46185	3.10884	0.0343048	0.989679	0.168073
1452272_a_at	Gfer	growth factor, augmenter of liver regeneration	0.77686	5.88691	3.10145	0.0345574	0.989679	0.753127
1421694_a_at	Vcan	versican	-0.56869	3.71415	-3.0994	0.0346279	0.989679	0.235843
1448158_at	Sdc1	syndecan 1	1.04902	6.94098	3.09276	0.034857	0.989679	0.457578
1422705_at	Pmepa1	prostate transmembrane protein, androgen induced 1	1.01127	6.00475	3.09093	0.0349205	0.989679	0.409822
1420911_a_at	Mfge8	milk fat globule-EGF factor 8 protein	1.12385	8.24518	3.09035	0.0349409	0.989679	0.12521
1418591_at	Dnaja4	DnaJ heat shock protein family (Hsp40) member A4	0.694097	5.26759	3.08719	0.035051	0.989679	0.284719
1421955_a_at	Nedd4	neural precursor cell expressed, developmentally down-regulated 4	0.846068	7.27565	3.08272	0.0352073	0.989679	0.264938
1420713_a_at	Mdfi	MyoD family inhibitor	0.77543	5.57464	3.0698	0.0356639	0.989679	0.14712
1433136_at	4930432H08Rik	RIKEN cDNA 4930432H08 gene	-0.530463	3.9741	-3.06613	0.0357947	0.989679	0.286108
1420504_at	Slc6a14	solute carrier family 6 (neurotransmitter transporter), member 14	1.32684	7.19512	3.06347	0.0358901	0.989679	0.514522
1446500_at	NA	NA	-0.600396	4.73821	-3.05106	0.0363386	0.989679	0.125159
1452968_at	Cthrc1	collagen triple helix repeat containing 1	-0.618921	4.32718	-3.04746	0.0364698	0.989679	0.115754
1442196_at	A930006K02Rik	RIKEN cDNA A930006K02 gene	-0.593162	4.86665	-3.04588	0.0365278	0.989679	0.549278
1416872_at	Tspan6	tetraspanin 6	-0.551506	4.744	-3.04498	0.0365606	0.989679	0.638458
1455940_x_at	Wdr6	WD repeat domain 6	1.51202	4.85577	3.04405	0.0365948	0.989679	0.565863
1457936_at	Mapk8	mitogen-activated protein kinase 8	-0.675615	4.35903	-3.03705	0.0368526	0.989679	0.350256
1422917_at	Epha1	Eph receptor A1	0.52147	4.91045	3.03612	0.036887	0.989679	0.109755
1450160_at	Lif	leukemia inhibitory factor	0.918629	4.84902	3.03561	0.0369061	0.989679	0.0403368
1454685_at	Gpr146	G protein-coupled receptor 146	-0.774829	5.02608	-3.03513	0.0369238	0.989679	0.0670485
1426589_at	Gab3	growth factor receptor bound protein 2-associated protein 3	-0.756749	4.20623	-3.03364	0.0369792	0.989679	0.286938
1424612_at	Nipal2	NIPA-like domain containing 2	0.978275	6.08731	3.03309	0.0369997	0.989679	0.209117
1416918_at	Dlg3	discs large MAGUK scaffold protein 3	0.544186	4.90637	3.02803	0.0371882	0.989679	0.977431
1452861_at	2010300C02Rik	RIKEN cDNA 2010300C02 gene	0.606875	4.38275	3.0262	0.0372568	0.989679	0.539726
1420259_at	Pkp2	plakophilin 2	0.579047	3.86416	3.02312	0.0373721	0.989679	0.0486678
1436020_at	Champ1	chromosome alignment maintaining phosphoprotein 1	0.543551	4.30041	3.01775	0.0375748	0.989679	1.86411
1426298_at	Irx2	Iroquois homeobox 2	0.743285	5.5409	3.0072	0.0379766	0.989679	0.995484
1418488_s_at	Ripk4	receptor-interacting serine-threonine kinase 4	1.35361	6.45732	3.00575	0.0380321	0.989679	0.397475
1451501_a_at	Ghr	growth hormone receptor	0.661481	4.65209	3.00503	0.0380597	0.989679	0.128355
1439344_at	NA	NA	-0.518972	4.81656	-3.00227	0.0381658	0.989679	0.0746207
1448780_at	Slc12a2	solute carrier family 12, member 2	1.71757	6.11279	2.9933	0.0385135	0.989679	0.0515309
1451077_at	Rpl5	ribosomal protein L5	1.22479	4.86229	2.98692	0.0387629	0.989679	2.51889
1437079_at	Slc18a2	solute carrier family 18 (vesicular monoamine), member 2	-0.515021	4.24256	-2.98488	0.0388431	0.989679	0.290614
1439234_a_at	Tm2d2	TM2 domain containing 2	-0.654752	6.55222	-2.98066	0.0390092	0.989679	0.164541
1426088_at	ND5	NADH dehydrogenase subunit 5	0.734084	11.5159	2.97917	0.0390683	0.989679	0.0903153
1419474_a_at	Ehf	ets homologous factor	0.783892	6.15179	2.97809	0.0391111	0.989679	0.253047
1429063_s_at	Kif16b	kinesin family member 16B	0.698025	4.27983	2.97463	0.0392485	0.989679	0.0525107
1420843_at	Ptprf	protein tyrosine phosphatase, receptor type, F	1.31103	6.55639	2.97062	0.0394086	0.989679	0.656404
1427037_at	Eif4g1	eukaryotic translation initiation factor 4, gamma 1	0.510701	6.46242	2.96208	0.0397517	0.989679	0.598849
1458453_at	Lmo7	LIM domain only 7	0.519631	5.68646	2.96198	0.0397559	0.989679	0.386825
1456054_a_at	Pum1	pumilio RNA-binding family member 1	0.57901	6.80899	2.96004	0.0398341	0.989679	0.133575
1439397_at	Fmn1	formin 1	0.961503	3.0972	2.95894	0.0398789	0.989679	0.360968
1423277_at	Ptprk	protein tyrosine phosphatase, receptor type, K	0.983646	5.3618	2.95413	0.0400745	0.989679	0.16053
1443153_at	NA	NA	-0.57445	4.71998	-2.95397	0.0400811	0.989679	1.83304
1434171_at	Zfp874a	zinc finger protein 874a	0.539159	5.67182	2.94772	0.040337	0.989679	0.862757
1452304_a_at	Arhgef5	Rho guanine nucleotide exchange factor (GEF) 5	0.705777	6.56314	2.94035	0.040641	0.989679	0.17683
1434102_at	Nfib	nuclear factor I/B	1.30753	3.90349	2.93462	0.0408792	0.989679	0.204993
1418041_at	Tmem186	transmembrane protein 186	-0.527743	3.73173	-2.93403	0.0409037	0.989679	0.0829797
1441761_at	Sla	src-like adaptor	-0.723607	5.53196	-2.92762	0.0411727	0.989679	0.327221
1426272_at	Lmbr1	limb region 1	0.749987	4.11812	2.92281	0.0413754	0.989679	0.552053
1451323_at	Zfp7	zinc finger protein 7	1.10834	3.84484	2.92272	0.0413792	0.989679	0.397125
1420975_at	Baz1b	bromodomain adjacent to zinc finger domain, 1B	-0.544459	4.64444	-2.91862	0.0415531	0.989679	0.210318
1418294_at	Epb41l4b	erythrocyte membrane protein band 4.1 like 4b	0.505341	5.10056	2.91728	0.0416102	0.989679	0.308725
1424652_at	Eva1a	eva-1 homolog A (C. elegans)	1.51392	3.9898	2.91547	0.0416873	0.989679	0.252761
1417395_at	Klf4	Kruppel-like factor 4 (gut)	0.594201	8.07978	2.91081	0.041887	0.989679	0.132824
1418076_at	St14	suppression of tumorigenicity 14 (colon carcinoma)	1.42097	7.42921	2.90567	0.0421082	0.989679	1.21181
1429001_at	Pir	pirin	0.662753	4.24234	2.90504	0.0421354	0.989679	0.347444
1419722_at	Klk8	kallikrein related-peptidase 8	-0.670572	4.54461	-2.90502	0.0421364	0.989679	0.103023
1450131_a_at	Bspry	B-box and SPRY domain containing	0.7826	6.56139	2.90382	0.0421881	0.989679	0.085014
1422667_at	Krt15	keratin 15	0.758826	7.96899	2.8957	0.0425411	0.989679	0.0373168
1439610_at	Rab27b	RAB27B, member RAS oncogene family	0.552	3.92333	2.89511	0.0425673	0.989679	0.163588
1441941_x_at	Serpinb5	serine (or cysteine) peptidase inhibitor, clade B, member 5	1.80851	4.14812	2.88727	0.0429114	0.989679	0.120942
1434180_at	Fermt2	fermitin family member 2	2.08493	4.98616	2.88696	0.0429253	0.989679	0.368502
1434158_at	Gmds	GDP-mannose 4, 6-dehydratase	1.31403	5.55128	2.88232	0.0431308	0.989679	0.481906
1456428_at	Cxcl15	chemokine (C-X-C motif) ligand 15	0.971279	5.74806	2.87981	0.0432425	0.989679	0.0938357
1427183_at	Efemp1	epidermal growth factor-containing fibulin-like extracellular matrix protein 1	0.647266	4.50079	2.87877	0.0432888	0.989679	2.12787
1453092_at	Crct1	cysteine-rich C-terminal 1	-1.67959	6.6576	-2.87797	0.0433245	0.989679	0.229101
1428748_at	Zfp950	zinc finger protein 950	-0.494306	5.32102	-2.87649	0.0433903	0.989679	0.493768
1457445_at	Trps1	transcriptional repressor GATA binding 1	-0.555948	6.52661	-2.87416	0.0434947	0.989679	0.64515
1435504_at	Clip4	CAP-GLY domain containing linker protein family, member 4	1.19889	3.46502	2.87238	0.0435748	0.989679	0.541376
1416286_at	Rgs4	regulator of G-protein signaling 4	1.55672	3.97655	2.87015	0.0436748	0.989679	0.426499
1454681_at	Esrp1	epithelial splicing regulatory protein 1	1.17059	5.9206	2.86285	0.0440053	0.989679	0.0867192
1458159_at	NA	NA	-0.492594	5.36532	-2.84892	0.0446437	0.989679	0.355168
1453954_a_at	Mrps5	mitochondrial ribosomal protein S5	0.558692	4.31132	2.84879	0.0446493	0.989679	0.315421
1435325_at	Usp46	ubiquitin specific peptidase 46	-0.505531	5.72216	-2.84681	0.0447412	0.989679	0.0461122
1421404_at	Cxcl15	chemokine (C-X-C motif) ligand 15	2.22509	5.81325	2.84575	0.0447902	0.989679	0.439219
1434357_a_at	Kpnb1	karyopherin (importin) beta 1	0.512573	4.08341	2.84533	0.0448097	0.989679	0.38875
1439528_at	Fads2b	fatty acid desaturase 2B	-0.505038	4.67096	-2.84488	0.0448307	0.989679	0.946917
1454232_at	9430027B09Rik	RIKEN cDNA 9430027B09 gene	-0.581955	3.76661	-2.8443	0.0448577	0.989679	0.34158
1437303_at	Il6st	interleukin 6 signal transducer	1.68804	4.81652	2.83877	0.0451154	0.989679	0.22766
1459952_at	Ankrd17	ankyrin repeat domain 17	0.540048	4.22091	2.83477	0.0453026	0.989679	0.0952784
1416237_at	Mpzl2	myelin protein zero-like 2	1.05708	5.38591	2.83431	0.0453246	0.989679	0.146912
1418487_at	Ripk4	receptor-interacting serine-threonine kinase 4	1.18753	6.0114	2.83288	0.0453918	0.989679	0.382698
1419557_a_at	Tmem9	transmembrane protein 9	0.4868	5.05428	2.82945	0.0455538	0.989679	0.283665
1437406_x_at	Igfbp4	insulin-like growth factor binding protein 4	0.485229	5.09606	2.82635	0.0457005	0.989679	0.290264
1438452_at	Nebl	nebulette	0.547133	4.38871	2.8262	0.0457078	0.989679	0.254741
1424352_at	Cyp4a12a	cytochrome P450, family 4, subfamily a, polypeptide 12a	1.20789	4.44532	2.82599	0.0457175	0.989679	0.0584582
1425028_a_at	Tpm2	tropomyosin 2, beta	1.57379	6.58322	2.82424	0.0458007	0.989679	0.3785
1436006_at	Eif2ak1	eukaryotic translation initiation factor 2 alpha kinase 1	-0.559972	5.76104	-2.82248	0.0458845	0.989679	0.188805
1448301_s_at	Serpinb1a	serine (or cysteine) peptidase inhibitor, clade B, member 1a	0.869552	4.78324	2.81919	0.046042	0.989679	0.157253
1426463_at	Gphn	gephyrin	1.21681	4.23401	2.81848	0.046076	0.989679	0.187408
1429348_at	Sema3c	sema domain, immunoglobulin domain (Ig), short basic domain, secreted, (semaphorin) 3C	1.64577	6.0465	2.81241	0.0463679	0.989679	0.111621
1429338_a_at	Nol9	nucleolar protein 9	0.492926	4.58267	2.81167	0.0464036	0.989679	0.530199
1448814_at	Gab1	growth factor receptor bound protein 2-associated protein 1	0.548404	4.04953	2.81016	0.0464767	0.989679	0.320664
1449187_at	Pdgfa	platelet derived growth factor, alpha	1.35959	6.46485	2.80719	0.0466205	0.989679	0.510813
1457267_at	A130010J15Rik	RIKEN cDNA A130010J15 gene	1.58328	5.4499	2.80645	0.0466564	0.989679	0.309501
1425227_a_at	Atp6v0a1	ATPase, H+ transporting, lysosomal V0 subunit A1	-0.790608	5.203	-2.80353	0.0467988	0.989679	1.21012
1449084_s_at	Sh3d19	SH3 domain protein D19	0.824276	6.43678	2.80336	0.046807	0.989679	0.243512
1423749_s_at	Rangap1	RAN GTPase activating protein 1	0.608211	6.05975	2.80307	0.0468212	0.989679	0.248277
1438582_at	Actr5	ARP5 actin-related protein 5	-0.486138	4.74275	-2.80286	0.0468312	0.989679	0.32008
1441411_at	Lims1	LIM and senescent cell antigen-like domains 1	-0.508686	4.92033	-2.7987	0.0470348	0.989679	0.066105
1430234_at	Arl14	ADP-ribosylation factor-like 14	1.19981	5.89868	2.79731	0.0471033	0.989679	0.102739
1427492_at	Pof1b	premature ovarian failure 1B	0.637022	5.61162	2.79555	0.0471898	0.989679	0.226962
1424768_at	Cald1	caldesmon 1	1.85297	4.68727	2.79284	0.0473236	0.989679	0.0547332
1423227_at	Krt17	keratin 17	2.31449	6.99558	2.79272	0.0473294	0.989679	0.124033
1454795_at	Cobll1	Cobl-like 1	1.53462	5.26185	2.79214	0.0473584	0.989679	0.156841
1418237_s_at	Col18a1	collagen, type XVIII, alpha 1	0.651474	5.45384	2.79204	0.0473631	0.989679	0.727252
1418818_at	Aqp5	aquaporin 5	0.485577	4.44902	2.78394	0.0477656	0.989679	0.0795663
1438555_x_at	Muc4	mucin 4	0.604149	4.68709	2.78029	0.0479485	0.989679	0.519948
1430186_at	Odam	odontogenic, ameloblast asssociated	0.850896	3.87327	2.77598	0.0481652	0.989679	0.345654
1448277_at	Pold2	polymerase (DNA directed), delta 2, regulatory subunit	0.528687	3.75895	2.77038	0.0484486	0.989679	0.225609
1429821_at	Proser1	proline and serine rich 1	-0.525076	7.00018	-2.76642	0.0486498	0.989679	0.511774
1455429_at	Fam160b1	family with sequence similarity 160, member B1	-0.657895	7.87144	-2.76385	0.0487814	0.989679	0.209137
1434398_at	Nkrf	NF-kappaB repressing factor	0.800825	5.16848	2.76065	0.0489456	0.989679	0.571826
1436910_at	Rasal2	RAS protein activator like 2	0.631586	4.8925	2.7589	0.0490352	0.989679	0.94681
1440408_at	NA	NA	-0.500984	4.60504	-2.7584	0.0490612	0.989679	0.147709
1438303_at	Tgfb2	transforming growth factor, beta 2	1.23848	3.94217	2.75695	0.0491359	0.989679	0.338009
1427808_at	Nfya	nuclear transcription factor-Y alpha	-0.503879	4.13751	-2.75565	0.0492031	0.989679	0.862727
1437344_x_at	Krt13	keratin 13	-1.61558	5.49797	-2.75544	0.0492141	0.989679	0.195646
1428557_a_at	Osgepl1	O-sialoglycoprotein endopeptidase-like 1	-0.68585	3.92053	-2.75286	0.0493473	0.989679	0.223999
1430074_x_at	Zfp935	zinc finger protein 935	-0.675995	4.30536	-2.75257	0.0493626	0.989679	0.30426
1415919_at	Npdc1	neural proliferation, differentiation and control 1	0.753574	5.48673	2.74996	0.0494979	0.989679	0.194015
1419234_at	Helb	helicase (DNA) B	-0.499857	5.4862	-2.74996	0.0494981	0.989679	0.165847
1425199_a_at	Epb41l5	erythrocyte membrane protein band 4.1 like 5	0.984752	6.58971	2.7442	0.0497986	0.989679	0.107062
1421037_at	Npas2	neuronal PAS domain protein 2	1.2484	3.64651	2.74241	0.0498925	0.989679	0.239054
1455056_at	Lmo7	LIM domain only 7	1.16669	8.3958	2.74084	0.0499753	0.989679	0.253272
1450297_at	Il6	interleukin 6	1.11548	5.34421	2.73574	0.0502443	0.989679	0.279279
1457044_at	Macc1	metastasis associated in colon cancer 1	1.40733	5.40798	2.73482	0.0502932	0.989679	0.51617
1455049_at	Igsf3	immunoglobulin superfamily, member 3	1.03629	4.71567	2.73075	0.0505093	0.989679	0.286065
1447621_s_at	Tmem173	transmembrane protein 173	1.35947	4.99281	2.73004	0.0505473	0.989679	0.240481
1418320_at	Prss8	protease, serine 8 (prostasin)	0.852897	6.64694	2.72968	0.0505666	0.989679	1.05425
1455870_at	NA	NA	1.13209	4.10441	2.72939	0.050582	0.989679	0.489037
1451530_at	Egfr	epidermal growth factor receptor	0.553972	5.32309	2.7273	0.0506935	0.989679	0.138493
1421151_a_at	Epha2	Eph receptor A2	0.879304	7.37939	2.72664	0.0507287	0.989679	3.29551
1424172_at	Hagh	hydroxyacyl glutathione hydrolase	0.580086	7.01503	2.7262	0.0507525	0.989679	0.0501321
1460336_at	Ppargc1a	peroxisome proliferative activated receptor, gamma, coactivator 1 alpha	0.846799	3.52121	2.72329	0.0509083	0.989679	0.105445
1437179_at	Rif1	replication timing regulatory factor 1	0.863546	5.71701	2.71179	0.051531	0.989679	0.190914
1423666_s_at	Rpl5	ribosomal protein L5	0.738404	5.03046	2.7065	0.05182	0.989679	1.5659
1417896_at	Tjp3	tight junction protein 3	0.610161	5.57813	2.70502	0.0519015	0.989679	1.01601
1458263_at	NA	NA	-0.510434	6.11033	-2.70314	0.0520044	0.989679	0.303892
1452124_at	Ank3	ankyrin 3, epithelial	1.32911	5.05707	2.70275	0.052026	0.989679	0.142622
1430014_at	Cdcp3	CUB domain containing protein 3	0.61139	4.37457	2.70054	0.0521482	0.989679	0.153445
1437696_at	Zfp948	zinc finger protein 948	0.529068	5.97516	2.69937	0.052213	0.989679	2.34122
1434534_at	Dsc3	desmocollin 3	1.13331	4.73882	2.69765	0.0523082	0.989679	0.966771
1422499_at	Lima1	LIM domain and actin binding 1	1.18039	5.80595	2.69315	0.0525582	0.989679	0.221916
1449357_at	2310030G06Rik	RIKEN cDNA 2310030G06 gene	1.0733	4.65682	2.69228	0.0526068	0.989679	0.218479
1431374_at	6330407A03Rik	RIKEN cDNA 6330407A03 gene	-0.525267	6.8424	-2.69035	0.0527144	0.989679	0.115652
1417496_at	Cp	ceruloplasmin	1.73092	5.77874	2.68296	0.0531299	0.989679	0.233777
1423572_at	Bcl2l2	BCL2-like 2	0.598394	5.55535	2.68262	0.0531487	0.989679	0.259488
1454107_a_at	Kif2a	kinesin family member 2A	0.56893	5.71257	2.68143	0.0532159	0.989679	0.189168
1428083_at	Neat1	nuclear paraspeckle assembly transcript 1 (non-protein coding)	-0.504144	11.2462	-2.68094	0.0532438	0.989679	0.054208
1425273_s_at	Emp2	epithelial membrane protein 2	0.568988	5.62992	2.68084	0.0532493	0.989679	0.115281
1425619_s_at	Dsg2	desmoglein 2	1.60112	5.26442	2.67963	0.053318	0.989679	0.0320185
1454745_at	Arhgap29	Rho GTPase activating protein 29	1.52538	5.98951	2.67781	0.053421	0.989679	0.1567
1442028_at	B4galnt2	beta-1,4-N-acetyl-galactosaminyl transferase 2	1.57211	6.49973	2.67728	0.0534512	0.989679	0.533424
1427020_at	Scara3	scavenger receptor class A, member 3	1.58431	4.29996	2.67716	0.0534579	0.989679	0.257126
1439484_at	Pde7a	phosphodiesterase 7A	0.554967	3.60859	2.67241	0.0537292	0.989679	1.85129
1438271_at	Lpp	LIM domain containing preferred translocation partner in lipoma	0.47299	5.6405	2.67045	0.0538414	0.989679	0.473116
1427042_at	Mal2	mal, T cell differentiation protein 2	1.12015	6.58808	2.66963	0.0538882	0.989679	0.240319
1417642_at	Aldh1a3	aldehyde dehydrogenase family 1, subfamily A3	1.57836	7.06546	2.66512	0.0541475	0.989679	0.0610385
1418209_a_at	Pfn2	profilin 2	1.30437	4.49527	2.66379	0.0542241	0.989679	0.514821
1434337_at	Cmtm4	CKLF-like MARVEL transmembrane domain containing 4	0.525638	6.30766	2.66187	0.0543351	0.989679	0.221055
1450201_at	Proz	protein Z, vitamin K-dependent plasma glycoprotein	-0.640347	5.30712	-2.66047	0.0544163	0.989679	0.289081
1440781_at	B830007D08Rik	RIKEN cDNA B830007D08 gene	-0.53015	5.63235	-2.65405	0.0547905	0.989679	0.271746
1421321_a_at	Net1	neuroepithelial cell transforming gene 1	0.885579	6.26067	2.65313	0.054844	0.989679	0.0549675
1428114_at	Slc14a1	solute carrier family 14 (urea transporter), member 1	0.530247	3.96773	2.65094	0.0549726	0.989679	0.335194
1455246_at	Smarcc1	SWI/SNF related, matrix associated, actin dependent regulator of chromatin, subfamily c, member 1	0.90018	5.31735	2.64896	0.0550887	0.989679	0.350197
1448064_at	NA	NA	-0.471298	3.81239	-2.64788	0.0551524	0.989679	0.257116
1440953_at	1700096K18Rik	RIKEN cDNA 1700096K18 gene	-0.79361	5.66741	-2.64698	0.0552052	0.989679	0.414304
1415798_at	Ddr1	discoidin domain receptor family, member 1	0.563448	4.61438	2.6462	0.0552515	0.989679	0.557249
1427537_at	Eppk1	epiplakin 1	1.48297	5.96535	2.64584	0.0552729	0.989679	0.133536
1447807_s_at	Plekhh1	pleckstrin homology domain containing, family H (with MyTH4 domain) member 1	0.85358	6.02753	2.64484	0.0553316	0.989679	0.250413
1416211_a_at	Ptn	pleiotrophin	0.461905	4.22089	2.64385	0.0553903	0.989679	0.361244
1445443_at	NA	NA	-0.632989	5.18206	-2.64275	0.0554551	0.989679	0.6129
1434123_at	Fut11	fucosyltransferase 11	0.625163	4.50373	2.64124	0.0555448	0.989679	0.257643
1422639_at	Calcb	calcitonin-related polypeptide, beta	0.87849	8.24299	2.64058	0.0555843	0.989679	0.125413
1415943_at	Sdc1	syndecan 1	1.02485	8.44586	2.63914	0.0556696	0.989679	0.34162
1437479_x_at	Tbx3	T-box 3	0.559203	3.92009	2.63735	0.0557765	0.989679	0.246243
1456887_at	Cmklr1	chemokine-like receptor 1	-0.70771	6.46461	-2.63695	0.0558003	0.989679	0.442094
1424456_at	Nectin2	nectin cell adhesion molecule 2	1.01191	5.52446	2.63646	0.0558295	0.989679	0.210934
1416362_a_at	Fkbp4	FK506 binding protein 4	1.01135	6.97465	2.63541	0.0558927	0.989679	0.0560471
1457249_at	Ubap2l	ubiquitin-associated protein 2-like	-0.493276	5.50993	-2.63229	0.0560791	0.989679	0.0736421
1459860_x_at	Trim2	tripartite motif-containing 2	1.24011	5.25437	2.63066	0.0561775	0.989679	0.811876
1418239_at	Apof	apolipoprotein F	1.79512	3.8872	2.62979	0.0562296	0.989679	0.0935885
1448393_at	Cldn7	claudin 7	1.72847	8.77589	2.62953	0.0562454	0.989679	0.244937
1419123_a_at	Pdgfc	platelet-derived growth factor, C polypeptide	0.8747	3.22779	2.629	0.0562774	0.989679	0.272096
1424409_at	Cldn23	claudin 23	1.26104	5.78303	2.62701	0.0563971	0.989679	0.297088
1452273_at	Fam83h	family with sequence similarity 83, member H	1.219	5.75116	2.62592	0.0564635	0.989679	0.700567
1444061_at	Prr9	proline rich 9	-0.476283	5.4296	-2.62541	0.056494	0.989679	0.0773489
1440205_at	Zmynd19	zinc finger, MYND domain containing 19	0.551805	4.73631	2.62215	0.0566922	0.989679	0.403686
1439342_at	Clpx	caseinolytic mitochondrial matrix peptidase chaperone subunit	-0.453291	5.26274	-2.62151	0.0567308	0.989679	0.469811
1435879_at	Akt3	thymoma viral proto-oncogene 3	0.604717	4.15138	2.6215	0.0567313	0.989679	0.144201
1433735_a_at	Tmem64	transmembrane protein 64	1.45376	4.79374	2.62094	0.0567654	0.989679	0.282267
1424809_at	Crb3	crumbs family member 3	0.562937	6.71955	2.62079	0.0567748	0.989679	0.23775
1423276_at	Ildr1	immunoglobulin-like domain containing receptor 1	1.02814	4.25846	2.6196	0.0568472	0.989679	0.482327
1421070_at	Supt20	SPT20 SAGA complex component	-0.453372	4.4986	-2.61829	0.0569271	0.989679	0.416037
1454997_at	Msrb3	methionine sulfoxide reductase B3	1.70866	4.77594	2.61723	0.0569916	0.989679	1.05449
1423876_at	Fam160b1	family with sequence similarity 160, member B1	-0.624897	7.8105	-2.61429	0.057172	0.989679	0.204305
1434243_s_at	Tomm70a	translocase of outer mitochondrial membrane 70A	0.596866	4.01563	2.61419	0.0571778	0.989679	0.219735
1436499_at	Sgms1	sphingomyelin synthase 1	0.519103	7.37345	2.61338	0.057228	0.989679	0.276464
1429418_at	Cdc14b	CDC14 cell division cycle 14B	-0.479446	4.20366	-2.61284	0.0572608	0.989679	0.559693
1436584_at	Spry2	sprouty RTK signaling antagonist 2	1.23662	5.96287	2.61092	0.0573793	0.989679	0.934067
1417377_at	Cadm1	cell adhesion molecule 1	1.5133	5.46675	2.60951	0.0574662	0.989679	0.836931
1451518_at	Zfp709	zinc finger protein 709	-0.447741	4.76904	-2.60763	0.0575825	0.989679	0.0286818
1426693_x_at	Cox15	cytochrome c oxidase assembly protein 15	-0.449209	5.4762	-2.60726	0.0576049	0.989679	0.0474698
1454962_at	Spire1	spire type actin nucleation factor 1	0.761642	3.65241	2.60341	0.0578438	0.989679	0.0621869
1416774_at	Wee1	WEE 1 homolog 1 (S. pombe)	0.853857	5.41208	2.60319	0.0578577	0.989679	0.608345
1455618_x_at	Tspan33	tetraspanin 33	0.477259	5.73126	2.60055	0.058022	0.989679	0.389335
1425606_at	Slc5a8	solute carrier family 5 (iodide transporter), member 8	1.20859	3.86267	2.60005	0.0580535	0.989679	0.437819
1449108_at	Fdx1	ferredoxin 1	0.510992	6.81039	2.60005	0.0580537	0.989679	0.0554404
1455520_at	Ppp2r5c	protein phosphatase 2, regulatory subunit B', gamma	-0.844876	7.10979	-2.60003	0.0580547	0.989679	0.833954
1448789_at	Aldh1a3	aldehyde dehydrogenase family 1, subfamily A3	1.48643	8.85614	2.59976	0.0580715	0.989679	0.154012
1418506_a_at	Prdx2	peroxiredoxin 2	0.750462	7.2542	2.59938	0.0580953	0.989679	0.302882
1417029_a_at	Trim2	tripartite motif-containing 2	0.546007	3.93381	2.59824	0.0581667	0.989679	0.214369
1427903_at	Phpt1	phosphohistidine phosphatase 1	1.25575	5.1248	2.59807	0.0581771	0.989679	0.171716
1417822_at	D17H6S56E-5	DNA segment, Chr 17, human D6S56E 5	1.3512	8.50532	2.59716	0.0582345	0.989679	0.122402
1417753_at	Pkd2	polycystin 2, transient receptor potential cation channel	0.885961	5.06723	2.5971	0.0582378	0.989679	0.0863701
1427700_x_at	Krt6a	keratin 6A	0.588461	9.56271	2.59687	0.0582527	0.989679	0.0818166
1443777_at	NA	NA	-0.566716	5.97937	-2.59681	0.0582564	0.989679	0.0886675
1434682_at	Zfp770	zinc finger protein 770	0.474878	3.82492	2.59609	0.0583013	0.989679	0.203198
1435375_at	Otulinl	OTU deubiquitinase with linear linkage specificity like	-0.679338	8.85037	-2.5935	0.0584641	0.989679	0.706858
1416334_at	Wwox	WW domain-containing oxidoreductase	0.464562	4.04432	2.59312	0.0584883	0.989679	0.827455
1436305_at	Rnf217	ring finger protein 217	0.89524	5.48975	2.59283	0.0585062	0.989679	0.55068
1447105_at	NA	NA	-0.555644	6.18885	-2.59032	0.0586644	0.989679	2.65465
1417237_at	Pld2	phospholipase D2	0.660138	5.66888	2.5894	0.0587228	0.989679	0.524009
1421260_a_at	Srm	spermidine synthase	0.784384	6.29251	2.58762	0.0588359	0.989679	0.206744
1446948_at	NA	NA	0.510809	3.95135	2.58625	0.0589226	0.989679	0.10207
1416579_a_at	Epcam	epithelial cell adhesion molecule	1.61717	9.30699	2.58608	0.0589333	0.989679	0.189101
1425051_at	Isoc1	isochorismatase domain containing 1	0.669356	4.94074	2.58598	0.0589397	0.989679	0.24328
1417109_at	Tinagl1	tubulointerstitial nephritis antigen-like 1	0.841603	6.09826	2.5839	0.0590718	0.989679	0.29569
1426594_at	Frmd4b	FERM domain containing 4B	1.47638	4.78816	2.58285	0.0591387	0.989679	0.063716
1418675_at	Osmr	oncostatin M receptor	0.950843	3.82969	2.58141	0.0592309	0.989679	0.169454
1433610_at	AA986860	expressed sequence AA986860	0.597148	4.87025	2.57629	0.0595589	0.989679	0.844098
1433908_a_at	Cttn	cortactin	1.29245	8.07592	2.56636	0.0602015	0.989679	0.291478
1419749_at	Trdmt1	tRNA aspartic acid methyltransferase 1	-0.549786	7.02696	-2.56599	0.0602253	0.989679	0.589047
1433776_at	Lhfp	lipoma HMGIC fusion partner	1.34747	4.2178	2.56525	0.0602736	0.989679	0.403646
1455195_at	Rps24	ribosomal protein S24	1.15624	4.8723	2.56517	0.0602791	0.989679	0.331476
1460629_at	Trim16	tripartite motif-containing 16	0.490828	4.92929	2.56003	0.0606149	0.989679	0.546108
1428312_at	Lrrc57	leucine rich repeat containing 57	-0.539769	6.93597	-2.55637	0.0608558	0.989679	0.664635
1434628_a_at	Rhpn2	rhophilin, Rho GTPase binding protein 2	1.75487	7.16825	2.55532	0.0609247	0.989679	0.256232
1454857_at	Rnf122	ring finger protein 122	0.774815	5.66024	2.55478	0.0609606	0.989679	0.317391
1433647_s_at	Rhobtb3	Rho-related BTB domain containing 3	0.514354	3.83812	2.55456	0.0609751	0.989679	0.400445
1419082_at	Serpinb2	serine (or cysteine) peptidase inhibitor, clade B, member 2	1.44711	9.33368	2.55411	0.0610045	0.989679	0.0705442
1455186_a_at	Urah	urate (5-hydroxyiso-) hydrolase	1.03539	8.20021	2.55271	0.0610976	0.989679	1.21989
1443049_at	Tmem19	transmembrane protein 19	-0.43942	5.648	-2.55263	0.0611023	0.989679	0.0687614
1450734_at	Sec16b	SEC16 homolog B (S. cerevisiae)	-0.65775	3.48175	-2.55235	0.0611209	0.989679	0.107071
1438454_at	Pten	phosphatase and tensin homolog	-0.43946	8.14927	-2.5522	0.0611312	0.989679	0.411514
1427282_a_at	Fxn	frataxin	0.483936	5.5616	2.55193	0.061149	0.989679	0.720688
1454780_at	Galnt18	polypeptide N-acetylgalactosaminyltransferase 18	0.715172	4.9059	2.5513	0.0611905	0.989679	0.634728
1415725_at	Rrn3	RRN3 RNA polymerase I transcription factor homolog (yeast)	0.891986	5.096	2.55103	0.0612083	0.989679	0.639416
1420908_at	Cd2ap	CD2-associated protein	1.56956	5.61039	2.55022	0.0612624	0.989679	0.0693363
1453596_at	Id2	inhibitor of DNA binding 2	-1.278	8.62043	-2.54983	0.0612883	0.989679	0.434105
1441526_at	NA	NA	-0.447972	5.20935	-2.54879	0.0613577	0.989679	0.210821
1420338_at	Alox15	arachidonate 15-lipoxygenase	-0.445471	4.69493	-2.54878	0.0613578	0.989679	0.0496888
1450782_at	Wnt4	wingless-type MMTV integration site family, member 4	0.563452	6.15266	2.54818	0.0613981	0.989679	0.0604819
1434580_at	Enpp4	ectonucleotide pyrophosphatase/phosphodiesterase 4	0.785447	6.17228	2.54788	0.0614178	0.989679	1.46415
1432016_a_at	Idh3a	isocitrate dehydrogenase 3 (NAD+) alpha	0.984485	6.6295	2.54631	0.0615225	0.989679	0.0794636
1436897_at	Mfhas1	malignant fibrous histiocytoma amplified sequence 1	0.690246	5.59741	2.54602	0.0615418	0.989679	0.134691
1440974_at	9030203C11Rik	RIKEN cDNA 9030203C11 gene	-0.452037	6.18566	-2.54524	0.0615937	0.989679	0.0592845
1450784_at	Reck	reversion-inducing-cysteine-rich protein with kazal motifs	-0.489586	4.64355	-2.54506	0.061606	0.989679	0.124016
1454904_at	Mtm1	X-linked myotubular myopathy gene 1	-0.630974	5.855	-2.54453	0.0616416	0.989679	0.178521
1435288_at	Coro1a	coronin, actin binding protein 1A	-1.10411	6.29566	-2.54376	0.0616931	0.989679	0.566275
1441740_at	NA	NA	-0.43703	5.4214	-2.54333	0.061722	0.989679	0.41654
1429556_at	Tead1	TEA domain family member 1	1.64259	6.49331	2.54314	0.0617346	0.989679	0.413996
1456810_at	Vps54	VPS54 GARP complex subunit	-0.43883	5.13853	-2.54276	0.0617598	0.989679	0.645602
1452292_at	Ap2b1	adaptor-related protein complex 2, beta 1 subunit	0.664438	6.97495	2.54009	0.061939	0.989679	0.0897339
1435663_at	Esr1	estrogen receptor 1 (alpha)	0.628011	3.94273	2.53809	0.0620739	0.989679	0.151792
1420906_at	Cd2ap	CD2-associated protein	0.918973	6.27971	2.53786	0.0620891	0.989679	0.0684627
1418966_a_at	Dcbld1	discoidin, CUB and LCCL domain containing 1	0.861975	4.94834	2.53679	0.0621616	0.989679	0.140666
1418091_at	Tfcp2l1	transcription factor CP2-like 1	1.54367	5.86525	2.53553	0.0622466	0.989679	0.567713
1448665_at	Dmd	dystrophin, muscular dystrophy	1.35668	3.02131	2.53549	0.0622494	0.989679	0.148644
1424090_at	Sdcbp2	syndecan binding protein (syntenin) 2	1.06301	6.85202	2.53549	0.0622495	0.989679	0.0597495
1427725_a_at	Pou2f2	POU domain, class 2, transcription factor 2	-0.585038	6.52847	-2.53441	0.0623222	0.989679	0.0901693
1439067_at	Lair1	leukocyte-associated Ig-like receptor 1	-0.660806	6.2862	-2.53355	0.0623803	0.989679	0.273758
1435909_at	C030034I22Rik	RIKEN cDNA C030034I22 gene	-0.661593	5.67803	-2.53177	0.062501	0.989679	0.330668
1448662_at	Fzd6	frizzled class receptor 6	0.565773	4.52295	2.53081	0.0625665	0.989679	0.319244
1431892_a_at	Plcd3	phospholipase C, delta 3	0.649224	5.6288	2.52996	0.0626246	0.989679	0.0735152
1446908_at	NA	NA	-0.688357	4.68088	-2.52983	0.0626335	0.989679	0.350311
1425202_a_at	Ank3	ankyrin 3, epithelial	0.434384	4.84433	2.52922	0.0626751	0.989679	0.0673026
1446886_at	NA	NA	-0.46566	6.14569	-2.52914	0.0626802	0.989679	0.379778
1417495_x_at	Cp	ceruloplasmin	1.97956	6.97755	2.52822	0.0627426	0.989679	0.742855
1424770_at	Cald1	caldesmon 1	0.758178	6.26129	2.52718	0.0628137	0.989679	0.19766
1418397_at	Zfp275	zinc finger protein 275	0.642642	4.76191	2.52634	0.062871	0.989679	0.419649
1451117_a_at	Tom1l1	target of myb1-like 1 (chicken)	0.744636	3.62796	2.52579	0.0629087	0.989679	0.13557
1430405_at	1700061I17Rik	RIKEN cDNA 1700061I17 gene	-0.434683	4.18443	-2.52477	0.0629789	0.989679	0.234574
1434449_at	Aqp4	aquaporin 4	-0.522945	4.13179	-2.52458	0.062992	0.989679	0.3611
1443985_at	Zfp719	zinc finger protein 719	-0.552667	4.8026	-2.52416	0.0630206	0.989679	0.0657697
1457189_at	NA	NA	-0.435923	5.65841	-2.5217	0.0631894	0.989679	0.134405
1441295_at	Lman2l	lectin, mannose-binding 2-like	-0.438081	5.11045	-2.52023	0.0632909	0.989679	0.769187
1417837_at	Phlda2	pleckstrin homology like domain, family A, member 2	0.7914	5.25008	2.51993	0.0633113	0.989679	0.211205
1438306_at	Rnf180	ring finger protein 180	0.601846	5.03595	2.51876	0.0633923	0.989679	0.294431
1421072_at	Irx5	Iroquois homeobox 5	1.18872	5.67216	2.51873	0.0633937	0.989679	0.0248749
1424050_s_at	Fgfr1	fibroblast growth factor receptor 1	0.433149	4.38016	2.51477	0.0636681	0.989679	0.0640351
1436188_a_at	Ndrg4	N-myc downstream regulated gene 4	1.12822	5.349	2.51399	0.0637224	0.989679	0.175942
1435078_at	Tanc2	tetratricopeptide repeat, ankyrin repeat and coiled-coil containing 2	1.31694	4.09803	2.51316	0.0637796	0.989679	0.141833
1450140_a_at	Cdkn2a	cyclin dependent kinase inhibitor 2A	0.75725	5.44026	2.51231	0.063839	0.989679	0.223674
1437614_x_at	Zdhhc14	zinc finger, DHHC domain containing 14	0.705631	4.60251	2.51046	0.0639678	0.989679	0.125513
1449297_at	Casp12	caspase 12	0.98742	4.77727	2.51043	0.06397	0.989679	0.0978
1421996_at	Tfap2a	transcription factor AP-2, alpha	0.512736	5.19859	2.50988	0.0640083	0.989679	0.160744
1429167_at	Ccdc112	coiled-coil domain containing 112	0.632343	3.82777	2.50834	0.064116	0.989679	0.186667
1424950_at	Sox9	SRY (sex determining region Y)-box 9	1.9733	5.32289	2.50789	0.0641476	0.989679	0.874495
1445321_at	NA	NA	-0.54396	6.15122	-2.50316	0.0644789	0.989679	0.257485
1449050_at	Rfc1	replication factor C (activator 1) 1	-0.543244	5.91191	-2.50241	0.0645316	0.989679	1.21973
1426578_s_at	Snapin	SNAP-associated protein	0.429541	4.80717	2.50138	0.0646042	0.989679	0.949216
1433370_at	4930474A20Rik	RIKEN cDNA 4930474A20 gene	-0.432945	4.53255	-2.50097	0.0646334	0.989679	1.12617
1446354_at	C130098B18Rik	RIKEN cDNA C130098B18 gene	-0.610551	5.80081	-2.50015	0.0646914	0.989679	0.112277
1449623_at	Txnrd3	thioredoxin reductase 3	1.08059	5.49507	2.49964	0.0647274	0.989679	0.719822
1439930_at	NA	NA	-0.496156	4.59345	-2.49934	0.0647486	0.989679	0.126175
1438650_x_at	Gja1	gap junction protein, alpha 1	0.911411	6.35517	2.4992	0.0647582	0.989679	0.432462
1425853_s_at	Prlr	prolactin receptor	0.965784	3.75336	2.49856	0.064804	0.989679	0.632636
1437566_at	Gnl2	guanine nucleotide binding protein-like 2 (nucleolar)	0.647771	5.38403	2.49838	0.0648167	0.989679	0.174567
1418461_at	Sh3d19	SH3 domain protein D19	0.605828	5.3015	2.49791	0.0648497	0.989679	0.54465
1445338_at	NA	NA	-0.44816	6.53883	-2.49757	0.0648739	0.989679	0.344346
1455615_at	Cklf	chemokine-like factor	-0.525908	5.2147	-2.49655	0.064946	0.989679	0.378026
1430521_s_at	Cpne8	copine VIII	-0.563199	5.40623	-2.49617	0.064973	0.989679	0.168373
1419236_at	Helb	helicase (DNA) B	-0.615863	6.1658	-2.49602	0.0649833	0.989679	0.264545
1426782_at	Adgra3	adhesion G protein-coupled receptor A3	0.923535	3.92037	2.49548	0.0650219	0.989679	0.249772
1434510_at	Papss2	3'-phosphoadenosine 5'-phosphosulfate synthase 2	0.875988	4.42029	2.49535	0.0650315	0.989679	0.773996
1459991_at	Myo9a	myosin IXa	-0.438268	5.05273	-2.49442	0.0650976	0.989679	0.888786
1437409_s_at	Adgrg6	adhesion G protein-coupled receptor G6	2.09154	6.05182	2.49401	0.0651267	0.989679	0.229365
1428074_at	Tmem158	transmembrane protein 158	0.645537	4.92321	2.49083	0.0653533	0.989679	0.441827
1419605_at	Clec10a	C-type lectin domain family 10, member A	0.580429	3.79545	2.49074	0.06536	0.989679	0.958402
1423735_a_at	Wdr36	WD repeat domain 36	1.05146	5.75243	2.48952	0.065447	0.989679	0.827853
1427961_s_at	Ugt2b34	UDP glucuronosyltransferase 2 family, polypeptide B34	0.650702	5.69019	2.48919	0.0654705	0.989679	0.238171
1452843_at	Il6st	interleukin 6 signal transducer	1.26078	6.05392	2.48899	0.0654849	0.989679	0.795822
1444435_at	Vps13b	vacuolar protein sorting 13B	-0.441192	4.21119	-2.48843	0.0655252	0.989679	0.513695
1454524_at	2310075M01Rik	RIKEN cDNA 2310075M01 gene	-0.488052	4.13033	-2.48696	0.0656305	0.989679	0.551759
1440519_at	Sp8	trans-acting transcription factor 8	0.549718	3.70493	2.48616	0.0656877	0.989679	0.255824
1435218_at	Rasgef1a	RasGEF domain family, member 1A	0.624555	4.38997	2.48478	0.0657873	0.989679	0.344297
1432352_at	Ccny	cyclin Y	-0.435337	4.59584	-2.4818	0.0660016	0.989679	0.196512
1429740_at	Ttc7	tetratricopeptide repeat domain 7	-0.621293	6.11149	-2.48095	0.0660634	0.989679	0.134709
1431100_at	Rinl	Ras and Rab interactor-like	-0.666802	6.55471	-2.48001	0.0661314	0.989679	0.20458
1436181_at	Asap2	ArfGAP with SH3 domain, ankyrin repeat and PH domain 2	0.497313	3.60796	2.47996	0.0661354	0.989679	1.1721
1445681_at	Cdca7	cell division cycle associated 7	-0.431081	5.50571	-2.47625	0.0664045	0.989679	1.1723
1428344_at	Plpp6	phospholipid phosphatase 6	-0.458711	6.76582	-2.47616	0.0664112	0.989679	0.419029
1460134_at	9330175E14Rik	RIKEN cDNA 9330175E14 gene	-0.504147	5.03663	-2.47469	0.0665182	0.989679	0.487144
1425214_at	P2ry6	pyrimidinergic receptor P2Y, G-protein coupled, 6	-0.562776	8.86911	-2.47377	0.0665852	0.989679	0.31321
1417168_a_at	Usp2	ubiquitin specific peptidase 2	-0.597442	7.11649	-2.47363	0.0665948	0.989679	0.470472
1439235_x_at	Tm2d2	TM2 domain containing 2	-0.615652	7.44246	-2.47189	0.0667221	0.989679	0.501191
1424671_at	Plekhf1	pleckstrin homology domain containing, family F (with FYVE domain) member 1	0.480519	6.69475	2.47188	0.0667231	0.989679	0.286498
1452123_s_at	Frmd4b	FERM domain containing 4B	1.41788	7.14781	2.47156	0.0667465	0.989679	0.420211
1448886_at	Gata3	GATA binding protein 3	0.678683	4.23579	2.4704	0.0668314	0.989679	0.127444
1449252_at	Fam110c	family with sequence similarity 110, member C	0.800194	6.21182	2.4704	0.0668317	0.989679	0.203608
1420159_at	Myo1e	myosin IE	0.688898	4.56248	2.46928	0.0669138	0.989679	0.0684618
1436796_at	Snhg4	small nucleolar RNA host gene 4	1.09983	6.17229	2.46912	0.0669254	0.989679	0.344299
1441440_at	Atg4c	autophagy related 4C, cysteine peptidase	-0.505883	5.09027	-2.46893	0.0669389	0.989679	0.128274
1427680_a_at	Nfib	nuclear factor I/B	1.2833	3.82001	2.46848	0.0669725	0.989679	0.0539284
1425196_a_at	Hint2	histidine triad nucleotide binding protein 2	0.714517	5.61855	2.46842	0.0669765	0.989679	0.146822
1419057_at	Slc5a1	solute carrier family 5 (sodium/glucose cotransporter), member 1	0.790721	5.02531	2.46829	0.0669862	0.989679	0.329505
1416205_at	Glb1	galactosidase, beta 1	1.10743	5.76084	2.46687	0.0670906	0.989679	0.303643
1427943_at	Acyp2	acylphosphatase 2, muscle type	1.06516	4.65395	2.4667	0.0671033	0.989679	0.434307
1416818_at	Parva	parvin, alpha	0.751942	4.59992	2.46482	0.0672419	0.989679	0.271668
1451832_at	Cklf	chemokine-like factor	-0.783988	7.33725	-2.4648	0.0672435	0.989679	0.233001
1426719_at	Apbb2	amyloid beta (A4) precursor protein-binding, family B, member 2	0.9787	5.15838	2.46405	0.0672988	0.989679	0.176208
1448907_at	Thop1	thimet oligopeptidase 1	0.425651	4.45392	2.46307	0.0673709	0.989679	0.225591
1416287_at	Rgs4	regulator of G-protein signaling 4	0.567948	4.38515	2.46186	0.0674603	0.989679	0.0608508
1448743_at	Ssx2ip	synovial sarcoma, X 2 interacting protein	0.481163	5.32013	2.46074	0.0675437	0.989679	0.300897
1443698_at	Xaf1	XIAP associated factor 1	0.455498	7.91812	2.46054	0.0675582	0.989679	0.400462
1427512_a_at	Lama3	laminin, alpha 3	1.26708	6.32491	2.45972	0.0676188	0.989679	0.174201
1427946_s_at	Dpyd	dihydropyrimidine dehydrogenase	0.859166	3.58498	2.45938	0.0676443	0.989679	0.234608
1442609_at	NA	NA	-0.422197	3.80825	-2.45937	0.0676454	0.989679	0.493795
1456808_at	NA	NA	-0.441704	7.47366	-2.45853	0.0677075	0.989679	1.44137
1417662_at	Elk3	ELK3, member of ETS oncogene family	-0.512036	5.01949	-2.45823	0.0677302	0.989679	0.169505
1456896_at	6720462K09Rik	RIKEN cDNA 6720462K09 gene	-0.486641	5.87052	-2.45671	0.0678427	0.989679	0.300665
1437869_at	Ppp2r3a	protein phosphatase 2, regulatory subunit B'', alpha	0.545287	4.40771	2.45631	0.0678731	0.989679	0.470843
1459329_at	Ttc7	tetratricopeptide repeat domain 7	-0.478581	6.3956	-2.45526	0.0679515	0.989679	0.120692
1418084_at	Nrp1	neuropilin 1	0.480617	4.87604	2.45494	0.0679753	0.989679	1.13243
1435557_at	Fhod1	formin homology 2 domain containing 1	-0.642505	8.83536	-2.45446	0.0680113	0.989679	0.453464
1452770_at	Vkorc1	vitamin K epoxide reductase complex, subunit 1	0.762668	6.53295	2.45439	0.0680158	0.989679	0.257994
1418513_at	Stk3	serine/threonine kinase 3	0.513459	4.97095	2.44982	0.0683584	0.989679	0.768846
1448872_at	Reg3g	regenerating islet-derived 3 gamma	0.922673	7.60453	2.44929	0.0683983	0.989679	0.217795
1434600_at	Tjp2	tight junction protein 2	1.4079	8.76709	2.44882	0.0684342	0.989679	0.227399
1419154_at	Tmprss2	transmembrane protease, serine 2	1.14802	6.44341	2.44863	0.0684484	0.989679	0.290861
1419638_at	Efnb2	ephrin B2	1.38608	5.8753	2.44595	0.0686502	0.989679	0.31398
1436324_at	Stard9	START domain containing 9	-0.489294	5.27667	-2.44533	0.0686972	0.989679	0.345094
1417853_at	Clca3a1	chloride channel accessory 3A1	0.623817	3.70452	2.44531	0.0686986	0.989679	0.0915836
1436021_at	Mfsd4a	major facilitator superfamily domain containing 4A	0.897085	4.91605	2.44466	0.0687479	0.989679	0.135092
1426996_at	Fam83h	family with sequence similarity 83, member H	0.747493	5.27397	2.44342	0.0688415	0.989679	0.308305
1431721_a_at	Proz	protein Z, vitamin K-dependent plasma glycoprotein	-0.419589	4.23761	-2.44268	0.0688974	0.989679	0.077976
1449168_a_at	NA	NA	0.628808	4.35739	2.44208	0.0689431	0.989679	0.0985903
1426784_at	Trim47	tripartite motif-containing 47	0.6921	4.56241	2.44122	0.0690086	0.989679	0.482464
1418671_at	Capn5	calpain 5	0.48339	6.07526	2.43997	0.0691035	0.989679	0.253284
1426427_at	Ttll1	tubulin tyrosine ligase-like 1	-0.432889	5.35278	-2.43966	0.0691274	0.989679	0.988027
1448526_at	Kpnb1	karyopherin (importin) beta 1	0.92664	6.85578	2.43805	0.0692502	0.989679	0.228019
1429786_a_at	Zwint	ZW10 interactor	0.974984	6.35623	2.43796	0.0692565	0.989679	0.149447
1451491_at	Bcdin3d	BCDIN3 domain containing	-0.519122	5.55107	-2.43615	0.069395	0.989679	0.0725129
1424488_a_at	Ppa2	pyrophosphatase (inorganic) 2	0.576839	5.20362	2.43547	0.0694468	0.989679	1.56594
1422686_s_at	Exoc4	exocyst complex component 4	0.938351	6.14909	2.43373	0.0695801	0.989679	0.0885003
1433942_at	Myo6	myosin VI	1.01354	5.27876	2.43267	0.0696613	0.989679	0.029736
1443551_at	Atp2a2	ATPase, Ca++ transporting, cardiac muscle, slow twitch 2	-0.492254	3.80768	-2.43258	0.0696681	0.989679	0.0399949
1449279_at	Gpx2	glutathione peroxidase 2	1.12919	6.44876	2.4325	0.0696744	0.989679	0.21523
1424959_at	Anxa13	annexin A13	1.18067	4.10169	2.43101	0.0697889	0.989679	0.147228
1423606_at	Postn	periostin, osteoblast specific factor	-0.821495	7.14331	-2.43078	0.069807	0.989679	0.118448
1426825_at	Fmnl3	formin-like 3	-0.644991	8.47707	-2.43074	0.06981	0.989679	0.708321
1429728_at	Gin1	gypsy retrotransposon integrase 1	-0.471447	4.80318	-2.43055	0.0698247	0.989679	0.664454
1450532_at	Cysrt1	cysteine rich tail 1	-0.896979	5.9536	-2.43013	0.0698568	0.989679	0.549249
1452671_s_at	Lman1	lectin, mannose-binding, 1	0.666462	6.09536	2.42876	0.0699624	0.989679	2.50052
1434253_s_at	Tmcc3	transmembrane and coiled coil domains 3	1.07955	5.84064	2.42836	0.0699933	0.989679	1.40564
1417594_at	Gkap1	G kinase anchoring protein 1	1.22141	4.38925	2.42815	0.0700096	0.989679	0.201319
1416852_a_at	Ncdn	neurochondrin	0.645371	5.8625	2.42706	0.0700936	0.989679	0.155716
1438585_at	Syne2	spectrin repeat containing, nuclear envelope 2	0.440713	4.25712	2.42623	0.0701583	0.989679	0.538902
1439407_x_at	Tagln2	transgelin 2	0.759567	8.96726	2.42212	0.070477	0.989679	0.316269
1457842_at	NA	NA	-0.602779	5.79196	-2.42178	0.0705036	0.989679	0.136401
1437121_at	Dennd1c	DENN/MADD domain containing 1C	-0.534315	7.59905	-2.4195	0.0706815	0.989679	0.501548
1427268_at	Flg	filaggrin	-1.57033	3.54765	-2.41847	0.0707618	0.989679	0.0672981
1419157_at	Sox4	SRY (sex determining region Y)-box 4	1.61629	5.82819	2.41828	0.0707766	0.989679	0.344876
1435568_at	Ttc37	tetratricopeptide repeat domain 37	0.416239	3.8143	2.41786	0.0708091	0.989679	0.436456
1429619_a_at	Mgme1	mitochondrial genome maintenance exonuclease 1	-0.439413	4.86135	-2.41773	0.0708198	0.989679	0.108373
1418210_at	Pfn2	profilin 2	0.881903	5.02834	2.41679	0.070893	0.989679	1.13639
1426724_at	Cnn3	calponin 3, acidic	1.64552	7.33316	2.41446	0.071076	0.989679	0.459438
1418797_at	Ms4a8a	membrane-spanning 4-domains, subfamily A, member 8A	0.431986	4.09617	2.41416	0.0710995	0.989679	0.492406
1451183_at	Myo19	myosin XIX	0.459368	4.76404	2.41389	0.0711204	0.989679	0.205019
1440224_at	9330133O14Rik	RIKEN cDNA 9330133O14 gene	-0.503402	6.06622	-2.4131	0.0711824	0.989679	0.703102
1458021_at	NA	NA	-0.60463	5.17003	-2.41261	0.0712212	0.989679	1.62936
1438856_x_at	Serpinb5	serine (or cysteine) peptidase inhibitor, clade B, member 5	1.11602	3.68817	2.41254	0.0712271	0.989679	0.0412728
1423174_a_at	Pard6b	par-6 family cell polarity regulator beta	1.50573	5.80326	2.41165	0.0712967	0.989679	0.10872
1423417_at	Smarcc1	SWI/SNF related, matrix associated, actin dependent regulator of chromatin, subfamily c, member 1	0.431623	5.41537	2.41096	0.0713516	0.989679	0.0792979
1448261_at	Cdh1	cadherin 1	1.48434	9.51796	2.40874	0.0715268	0.989679	0.222293
1443998_at	Rassf2	Ras association (RalGDS/AF-6) domain family member 2	-0.604415	5.03846	-2.40782	0.0715997	0.989679	0.238279
1424595_at	F11r	F11 receptor	0.768639	8.78553	2.40759	0.0716178	0.989679	0.0826675
1452841_at	Pgm2l1	phosphoglucomutase 2-like 1	0.420506	4.25444	2.40677	0.071683	0.989679	0.0935889
1451526_at	Arhgap12	Rho GTPase activating protein 12	0.754396	5.43752	2.40676	0.0716837	0.989679	0.0651757
1456380_x_at	Cnn3	calponin 3, acidic	1.7311	6.73298	2.40656	0.0716997	0.989679	0.500298
1418283_at	Cldn4	claudin 4	1.27416	10.7511	2.40577	0.0717623	0.989679	0.136229
1450716_at	Adamts1	a disintegrin-like and metallopeptidase (reprolysin type) with thrombospondin type 1 motif, 1	1.98085	7.92059	2.40473	0.0718449	0.989679	0.408845
1440039_at	NA	NA	-0.421641	4.22355	-2.4046	0.0718552	0.989679	0.180454
1448965_at	Ino80	INO80 complex subunit	0.420198	5.01122	2.404	0.0719024	0.989679	1.88228
1451739_at	Klf5	Kruppel-like factor 5	0.539984	5.53	2.40346	0.0719457	0.989679	0.0966243
1455812_x_at	Vasn	vasorin	1.12364	7.75422	2.40328	0.0719603	0.989679	0.383281
1441793_at	NA	NA	1.3765	6.06054	2.40226	0.0720415	0.989679	0.240297
1441145_at	Phf21a	PHD finger protein 21A	-0.488248	5.05091	-2.40096	0.0721453	0.989679	0.20392
1459546_s_at	Enpp1	ectonucleotide pyrophosphatase/phosphodiesterase 1	0.729914	4.67067	2.40051	0.0721809	0.989679	0.922764
1444005_at	Mvb12b	multivesicular body subunit 12B	-0.437971	4.16296	-2.39886	0.0723134	0.989679	0.62256
1450015_x_at	Sgpp1	sphingosine-1-phosphate phosphatase 1	0.57413	6.02436	2.39811	0.0723734	0.989679	0.516725
1440588_at	NA	NA	-0.432497	4.16094	-2.39764	0.072411	0.989679	0.0247839
1415944_at	Sdc1	syndecan 1	0.818208	6.66682	2.39746	0.0724253	0.989679	0.50731
1439011_at	NA	NA	-0.476568	5.17586	-2.39646	0.0725059	0.989679	0.0370107
1453063_at	Cltb	clathrin, light polypeptide (Lcb)	0.586556	7.13776	2.3961	0.0725347	0.989679	0.349311
1441584_at	NA	NA	-0.524582	6.90597	-2.39509	0.072616	0.989679	0.437483
1460369_at	Zfp958	zinc finger protein 958	-0.552035	5.22765	-2.39397	0.0727059	0.989679	0.293682
1427384_at	Chd6	chromodomain helicase DNA binding protein 6	0.522805	5.17898	2.39393	0.0727091	0.989679	0.547688
1441567_at	NA	NA	-0.444564	4.67163	-2.39341	0.0727509	0.989679	1.4182
1458788_at	NA	NA	-0.43006	5.94688	-2.39338	0.072753	0.989679	0.324233
1415849_s_at	Stmn1	stathmin 1	0.726903	7.13897	2.39314	0.0727724	0.989679	0.0798925
1441155_at	NA	NA	-0.474908	4.70841	-2.39301	0.0727829	0.989679	0.219328
1440027_at	Mon2	MON2 homolog, regulator of endosome to Golgi trafficking	0.431104	4.85919	2.39225	0.0728448	0.989679	0.333038
1439343_at	NA	NA	-0.563832	6.68655	-2.3914	0.0729134	0.989679	0.224368
1423806_at	Ints4	integrator complex subunit 4	0.618094	5.6405	2.3893	0.0730833	0.989679	0.583709
1448398_s_at	Rpl22	ribosomal protein L22	0.683193	5.66226	2.38862	0.0731384	0.989679	0.0105919
1421344_a_at	Ajuba	ajuba LIM protein	1.36025	5.70935	2.38826	0.0731675	0.989679	0.175743
1415855_at	Kitl	kit ligand	1.63483	5.10691	2.38698	0.0732714	0.989679	0.309365
1418350_at	Hbegf	heparin-binding EGF-like growth factor	0.805847	8.74684	2.38677	0.0732884	0.989679	0.357812
1423049_a_at	Tpm1	tropomyosin 1, alpha	1.62013	7.77514	2.38668	0.0732962	0.989679	0.829402
1434891_at	Ptgfrn	prostaglandin F2 receptor negative regulator	1.46634	6.43933	2.38661	0.0733016	0.989679	0.389572
1418687_at	Arc	activity regulated cytoskeletal-associated protein	1.02609	7.08204	2.38607	0.0733451	0.989679	0.246664
1428371_at	Ttbk2	tau tubulin kinase 2	0.478953	4.63655	2.3852	0.0734161	0.989679	0.147858
1434369_a_at	Cryab	crystallin, alpha B	1.2203	4.69296	2.38418	0.0734996	0.989679	0.229659
1431166_at	Chd1	chromodomain helicase DNA binding protein 1	-0.425133	7.31055	-2.38342	0.0735615	0.989679	0.627324
1449833_at	Sprr2f	small proline-rich protein 2F	-1.27583	9.28137	-2.38332	0.0735693	0.989679	2.60392
1455431_at	Slc5a1	solute carrier family 5 (sodium/glucose cotransporter), member 1	1.2698	3.3266	2.38128	0.0737363	0.989679	0.187926
1455335_at	Xrcc2	X-ray repair complementing defective repair in Chinese hamster cells 2	-0.619614	6.01207	-2.38091	0.0737671	0.989679	0.0825164
1438781_at	Tet2	tet methylcytosine dioxygenase 2	-0.518931	7.22877	-2.38051	0.0737995	0.989679	0.0659179
1448441_at	Cks1b	CDC28 protein kinase 1b	0.509464	5.71258	2.38032	0.0738154	0.989679	0.799596
1438814_at	Herc4	hect domain and RLD 4	-0.436078	5.96596	-2.37967	0.0738682	0.989679	0.627373
1451504_at	Chchd3	coiled-coil-helix-coiled-coil-helix domain containing 3	0.624425	5.90965	2.37907	0.0739176	0.989679	0.133538
1452682_at	Fam122b	family with sequence similarity 122, member B	-0.639564	4.3279	-2.37814	0.0739936	0.989679	0.0272814
1437904_at	Rbm45	RNA binding motif protein 45	-0.498085	5.68037	-2.37811	0.0739968	0.989679	1.59867
1436343_at	Chd4	chromodomain helicase DNA binding protein 4	0.40878	8.43996	2.37798	0.0740069	0.989679	0.552136
1418361_at	Gas8	growth arrest specific 8	0.419642	6.12543	2.37774	0.0740266	0.989679	0.254585
1428731_at	Usp54	ubiquitin specific peptidase 54	0.460898	5.30197	2.37738	0.0740562	0.989679	0.231401
1423059_at	Ptk2	PTK2 protein tyrosine kinase 2	2.00117	4.72085	2.37696	0.0740907	0.989679	0.444577
1418894_s_at	Pbx2	pre B cell leukemia homeobox 2	-0.588904	6.63815	-2.37591	0.0741772	0.989679	0.495081
1428415_at	Rnf113a2	ring finger protein 113A2	-0.454272	7.49553	-2.37568	0.0741964	0.989679	1.70487
1424072_at	Fam241b	family with sequence similarity 241, member B	0.606164	4.31891	2.37507	0.0742466	0.989679	0.979145
1423564_a_at	Paics	phosphoribosylaminoimidazole carboxylase, phosphoribosylaminoribosylaminoimidazole, succinocarboxamide synthetase	1.32669	6.76691	2.37426	0.0743138	0.989679	0.208984
1421337_at	Elf4	E74-like factor 4 (ets domain transcription factor)	-0.414333	5.04754	-2.37407	0.074329	0.989679	0.122021
1448985_at	Dusp22	dual specificity phosphatase 22	0.415237	6.09389	2.37355	0.0743724	0.989679	0.219158
1418001_at	Itm2b	integral membrane protein 2B	-0.407483	4.69801	-2.37215	0.0744884	0.989679	1.35409
1441138_at	Foxn2	forkhead box N2	-0.517407	6.40674	-2.37137	0.0745525	0.989679	0.0745716
1417494_a_at	Cp	ceruloplasmin	1.9882	7.22337	2.37112	0.0745731	0.989679	0.306639
1453457_at	Sri	sorcin	-0.652658	5.66348	-2.37091	0.074591	0.989679	0.175565
1421061_at	Guca1a	guanylate cyclase activator 1a (retina)	-0.40707	4.54423	-2.37049	0.0746257	0.989679	0.127602
1423323_at	Tacstd2	tumor-associated calcium signal transducer 2	1.23363	8.13016	2.36986	0.074678	0.989679	0.371992
1430307_a_at	Me1	malic enzyme 1, NADP(+)-dependent, cytosolic	1.0864	7.09258	2.36755	0.0748703	0.989679	0.893203
1441969_at	Trim36	tripartite motif-containing 36	0.439494	4.21083	2.3674	0.0748826	0.989679	0.637025
1420954_a_at	Add1	adducin 1 (alpha)	-0.695233	6.68366	-2.36706	0.0749104	0.989679	0.0937383
1426218_at	Glcci1	glucocorticoid induced transcript 1	0.737847	4.34663	2.36648	0.0749593	0.989679	0.434689
1434465_x_at	Vldlr	very low density lipoprotein receptor	0.696158	3.49118	2.36607	0.0749932	0.989679	0.240828
1452381_at	Creb3l2	cAMP responsive element binding protein 3-like 2	0.416462	4.97484	2.36604	0.0749956	0.989679	0.0812084
1426462_at	Gphn	gephyrin	1.32223	4.75898	2.36562	0.0750305	0.989679	0.917986
1452864_at	Med12l	mediator complex subunit 12-like	-0.567862	6.27588	-2.36524	0.0750626	0.989679	0.0958823
1456728_x_at	Aco1	aconitase 1	1.00316	6.62965	2.36349	0.0752085	0.989679	0.068445
1438336_at	Fbxw11	F-box and WD-40 domain protein 11	-0.53908	6.44323	-2.36224	0.0753135	0.989679	0.418855
1430494_at	Urgcp	upregulator of cell proliferation	-0.405563	3.92371	-2.36186	0.0753455	0.989679	0.200388
1416305_at	Sh3bp4	SH3-domain binding protein 4	0.631572	6.00726	2.36167	0.0753613	0.989679	0.0786966
1436223_at	Itgb8	integrin beta 8	1.1994	3.16375	2.36092	0.0754241	0.989679	0.152943
1421313_s_at	Cttn	cortactin	0.711485	6.95314	2.36076	0.0754374	0.989679	0.100683
1422619_at	Plpp1	phospholipid phosphatase 1	0.436798	4.22393	2.3594	0.0755524	0.989679	0.341273
1424259_at	Lmf1	lipase maturation factor 1	0.673407	4.35339	2.35862	0.0756177	0.989679	0.138388
1424544_at	Nrbp2	nuclear receptor binding protein 2	0.691335	5.17643	2.35675	0.0757758	0.989679	0.195673
1440626_at	Hoxd13	homeobox D13	0.487606	4.37564	2.35538	0.0758914	0.989679	0.137396
1452796_at	Def6	differentially expressed in FDCP 6	-0.871397	8.59627	-2.35463	0.0759545	0.989679	0.16142
1453583_at	Zzef1	zinc finger, ZZ-type with EF hand domain 1	-0.540174	7.16896	-2.35438	0.0759761	0.989679	0.317305
1441561_at	Fbxl3	F-box and leucine-rich repeat protein 3	-0.534397	5.24592	-2.35402	0.0760059	0.989679	0.312907
1453852_at	Ddx50	DEAD (Asp-Glu-Ala-Asp) box polypeptide 50	-0.495249	3.73743	-2.35373	0.0760306	0.989679	0.11539
1451152_a_at	Atp1b1	ATPase, Na+/K+ transporting, beta 1 polypeptide	1.54682	7.732	2.35241	0.076143	0.989679	0.551147
1438858_x_at	H2-Aa	histocompatibility 2, class II antigen A, alpha	0.613078	8.02554	2.35227	0.0761544	0.989679	0.325441
1460711_at	Dnajc21	DnaJ heat shock protein family (Hsp40) member C21	0.647694	6.59392	2.35205	0.0761731	0.989679	0.40143
1436826_at	Tmtc3	transmembrane and tetratricopeptide repeat containing 3	1.28568	5.46119	2.35052	0.0763035	0.989679	1.00538
1420967_at	Slc25a15	solute carrier family 25 (mitochondrial carrier ornithine transporter), member 15	0.657318	3.73922	2.35037	0.0763159	0.989679	0.0913357
1453789_at	4933440N22Rik	RIKEN cDNA 4933440N22 gene	-0.427309	4.90796	-2.35036	0.0763168	0.989679	1.20078
1436938_at	Rbms3	RNA binding motif, single stranded interacting protein	0.407676	4.13343	2.3503	0.0763218	0.989679	1.14223
1424465_at	Ccdc58	coiled-coil domain containing 58	0.814006	5.03519	2.35013	0.0763367	0.989679	1.06644
1451764_at	Marveld3	MARVEL (membrane-associating) domain containing 3	0.630746	4.93379	2.35008	0.0763407	0.989679	0.194925
1423549_at	Slc1a4	solute carrier family 1 (glutamate/neutral amino acid transporter), member 4	0.815001	5.11185	2.34999	0.0763481	0.989679	1.83727
1422733_at	Fjx1	four jointed box 1	0.70993	4.23089	2.34989	0.0763566	0.989679	0.40862
1443037_at	NA	NA	-0.440901	6.30619	-2.34955	0.0763859	0.989679	0.102462
1428822_a_at	Snx24	sorting nexing 24	0.784802	5.70618	2.3487	0.0764584	0.989679	0.544205
1418908_at	Pam	peptidylglycine alpha-amidating monooxygenase	0.430086	5.46136	2.34819	0.0765016	0.989679	0.340638
1429520_a_at	Acer3	alkaline ceramidase 3	0.783375	6.39895	2.34691	0.0766112	0.989679	0.228118
1424076_at	Gdpd1	glycerophosphodiester phosphodiesterase domain containing 1	0.760711	5.68544	2.34686	0.0766157	0.989679	0.145393
1453943_a_at	Acpp	acid phosphatase, prostate	-0.931448	5.85493	-2.34612	0.0766788	0.989679	0.0892943
1435554_at	Tmcc3	transmembrane and coiled coil domains 3	1.63347	8.59674	2.34571	0.0767136	0.989679	0.0656433
1453553_at	NA	NA	-0.403061	4.44227	-2.34468	0.076802	0.989679	0.159152
1456916_at	Nsd1	nuclear receptor-binding SET-domain protein 1	-0.40482	4.39518	-2.34448	0.0768193	0.989679	0.495943
1439697_at	Il1rap	interleukin 1 receptor accessory protein	-0.411983	4.5302	-2.34366	0.0768897	0.989679	0.678345
1438398_at	Rbm39	RNA binding motif protein 39	-0.514337	7.0365	-2.34326	0.0769233	0.989679	0.278944
1438181_x_at	Tm2d2	TM2 domain containing 2	-0.599236	7.70341	-2.34245	0.0769936	0.989679	0.387834
1429954_at	Clec4a3	C-type lectin domain family 4, member a3	-0.838453	7.41724	-2.34196	0.0770357	0.989679	0.388844
1454819_at	Plekha8	pleckstrin homology domain containing, family A (phosphoinositide binding specific) member 8	1.04359	5.04006	2.34177	0.0770512	0.989679	0.116668
1422445_at	Itga6	integrin alpha 6	1.39909	6.97975	2.33905	0.077286	0.989679	0.0872272
1436413_at	Frk	fyn-related kinase	1.22983	3.81883	2.33817	0.077362	0.989679	0.127128
1420427_a_at	Dhx32	DEAH (Asp-Glu-Ala-His) box polypeptide 32	1.31972	5.80723	2.33797	0.0773793	0.989679	0.180203
1460020_at	Ankrd11	ankyrin repeat domain 11	-0.555711	7.58498	-2.33794	0.0773817	0.989679	0.259535
1445707_at	Zdhhc6	zinc finger, DHHC domain containing 6	-0.403487	3.96774	-2.33782	0.0773918	0.989679	0.271148
1422943_a_at	Hspb1	heat shock protein 1	1.5964	10.4094	2.33742	0.077427	0.989679	0.289865
1451273_x_at	Cmtr2	cap methyltransferase 2	0.690021	4.33637	2.3362	0.0775321	0.989679	0.331077
1427007_at	Sash3	SAM and SH3 domain containing 3	-0.836712	9.63273	-2.33588	0.0775603	0.989679	0.175621
1445870_at	NA	NA	-0.640392	5.47028	-2.33556	0.0775874	0.989679	0.0818539
1421430_at	Rad51b	RAD51 paralog B	0.705488	4.6661	2.33526	0.0776135	0.989679	0.317831
1432494_a_at	Ift43	intraflagellar transport 43	1.14671	5.18947	2.33524	0.0776154	0.989679	0.0728439
1456640_at	Sh3rf2	SH3 domain containing ring finger 2	-0.408774	5.38238	-2.33451	0.0776789	0.989679	0.682609
1435644_at	Sh3pxd2b	SH3 and PX domains 2B	0.78822	6.4499	2.33417	0.0777081	0.989679	0.096133
1436574_at	Znf41-ps	ZNF41, pseudogene	-0.562376	8.35907	-2.33365	0.0777536	0.989679	0.0743357
1451536_at	Mtfr1	mitochondrial fission regulator 1	0.595549	7.66838	2.33363	0.0777556	0.989679	0.373688
1452626_a_at	Fuom	fucose mutarotase	0.409197	5.16894	2.33307	0.0778041	0.989679	0.450675
1443603_at	NA	NA	-0.53119	6.03313	-2.33248	0.0778556	0.989679	0.218891
1443894_at	Evi2a	ecotropic viral integration site 2a	-0.557681	8.88755	-2.33159	0.0779323	0.989679	0.102704
1423284_at	Mansc1	MANSC domain containing 1	1.28456	4.03222	2.33126	0.0779615	0.989679	0.111996
1456868_at	NA	NA	-0.567489	5.68271	-2.33114	0.0779715	0.989679	1.36415
1442271_at	Ckap5	cytoskeleton associated protein 5	-0.450436	4.68791	-2.33086	0.0779967	0.989679	0.329472
1441660_at	Actr2	ARP2 actin-related protein 2	-0.418798	7.39545	-2.33029	0.0780457	0.989679	0.615467
1417027_at	Trim2	tripartite motif-containing 2	0.981621	4.39445	2.32955	0.078111	0.989679	0.448418
1449300_at	Cttnbp2nl	CTTNBP2 N-terminal like	1.28064	5.92184	2.32911	0.0781488	0.989679	0.280291
1422631_at	Ahr	aryl-hydrocarbon receptor	1.49994	7.56789	2.32895	0.078163	0.989679	0.57378
1439878_at	Ivl	involucrin	-0.527004	5.138	-2.32875	0.0781805	0.989679	1.71962
1417962_s_at	Ghr	growth hormone receptor	0.96139	4.42292	2.32846	0.0782058	0.989679	0.376474
1424057_at	Gdap2	ganglioside-induced differentiation-associated-protein 2	-0.504294	6.54818	-2.32807	0.0782396	0.989679	0.115785
1428288_at	Klf9	Kruppel-like factor 9	0.856702	8.86906	2.32744	0.0782947	0.989679	0.45863
1426743_at	Appl2	adaptor protein, phosphotyrosine interaction, PH domain and leucine zipper containing 2	0.491502	6.85519	2.3268	0.0783516	0.989679	0.0430204
1452159_at	Apmap	adipocyte plasma membrane associated protein	0.452961	5.89346	2.32634	0.0783915	0.989679	0.239824
1418659_at	Clock	circadian locomotor output cycles kaput	0.434323	6.32333	2.32591	0.0784292	0.989679	0.206143
1444408_at	B130040O20Rik	RIKEN cDNA B130040O20 gene	-0.455676	6.00734	-2.32565	0.0784523	0.989679	0.130667
1416410_at	Pafah1b3	platelet-activating factor acetylhydrolase, isoform 1b, subunit 3	0.498947	6.68367	2.32523	0.0784891	0.989679	0.2645
1427482_a_at	Car8	carbonic anhydrase 8	1.33246	4.79734	2.32464	0.078541	0.989679	0.195357
1427975_at	Rasl10a	RAS-like, family 10, member A	0.867342	3.68632	2.32441	0.0785608	0.989679	0.195149
1441031_at	Gm13032	predicted gene 13032	-0.412782	4.20037	-2.32106	0.0788562	0.989679	0.273779
1419296_at	Arhgap4	Rho GTPase activating protein 4	-0.798179	6.77352	-2.32094	0.0788667	0.989679	0.0735499
1429503_at	Dipk1a	divergent protein kinase domain 1A	0.570287	5.37725	2.32057	0.0788994	0.989679	0.0289346
1416126_at	Polr1b	polymerase (RNA) I polypeptide B	0.404615	6.31739	2.3203	0.0789231	0.989679	0.32754
1442461_at	Gfod1	glucose-fructose oxidoreductase domain containing 1	-0.743362	8.1413	-2.31873	0.0790617	0.989679	0.134378
1424542_at	S100a4	S100 calcium binding protein A4	-0.536126	7.0607	-2.31649	0.0792604	0.989679	0.940593
1429653_at	Gse1	genetic suppressor element 1, coiled-coil protein	-0.568096	6.19126	-2.31623	0.0792839	0.989679	0.913121
1434996_at	Slc25a16	solute carrier family 25 (mitochondrial carrier, Graves disease autoantigen), member 16	-0.863392	5.68156	-2.31613	0.0792925	0.989679	0.421653
1429394_at	A130010J15Rik	RIKEN cDNA A130010J15 gene	1.39111	5.57727	2.31521	0.0793745	0.989679	0.402376
1421107_at	Stk4	serine/threonine kinase 4	-0.586963	6.75021	-2.31427	0.0794576	0.989679	0.170373
1449615_s_at	Hdlbp	high density lipoprotein (HDL) binding protein	0.399776	7.37727	2.31267	0.0795999	0.989679	0.138098
1455027_at	Rufy3	RUN and FYVE domain containing 3	-0.397567	5.38983	-2.31143	0.0797109	0.989679	0.127154
1417245_at	Gpr180	G protein-coupled receptor 180	0.435976	4.86521	2.3112	0.0797319	0.989679	0.0702193
1440451_at	Ankrd66	ankyrin repeat domain 66	-0.690736	8.20772	-2.31108	0.0797422	0.989679	0.0375055
1454709_at	Tmem64	transmembrane protein 64	1.05583	6.968	2.31047	0.0797966	0.989679	0.192167
1433759_at	Dpy19l1	dpy-19-like 1 (C. elegans)	0.463567	4.4576	2.3103	0.0798124	0.989679	0.0685431
1428400_at	Vstm5	V-set and transmembrane domain containing 5	1.48108	5.4378	2.31027	0.0798146	0.989679	1.56714
1435675_at	Tbc1d12	TBC1D12: TBC1 domain family, member 12	1.09319	4.82795	2.31026	0.0798152	0.989679	0.0552864
1425406_at	Clec4a2	C-type lectin domain family 4, member a2	-0.604311	6.08027	-2.31021	0.0798202	0.989679	0.544266
1428851_at	Pxdc1	PX domain containing 1	1.20633	7.34263	2.30946	0.0798871	0.989679	1.01537
1436045_at	Tsga10	testis specific 10	-0.515776	5.71863	-2.30942	0.0798905	0.989679	0.0842705
1424886_at	Ptprd	protein tyrosine phosphatase, receptor type, D	0.53836	3.88573	2.30941	0.0798916	0.989679	0.0408751
1428988_at	Abcc3	ATP-binding cassette, sub-family C (CFTR/MRP), member 3	0.728491	5.71817	2.30917	0.0799134	0.989679	0.128241
1421417_s_at	Elac1	elaC ribonuclease Z 1	-0.807719	4.61849	-2.30893	0.0799347	0.989679	0.220925
1426156_at	Lats2	large tumor suppressor 2	-0.666444	5.87167	-2.30841	0.0799817	0.989679	0.153926
1430257_at	Card11	caspase recruitment domain family, member 11	-0.396576	4.83004	-2.30682	0.0801241	0.989679	0.210909
1457579_at	D11Ertd717e	DNA segment, Chr 11, ERATO Doi 717, expressed	-0.575915	6.55383	-2.3068	0.0801257	0.989679	0.237694
1454604_s_at	Tspan12	tetraspanin 12	0.733108	3.16483	2.30654	0.0801492	0.989679	0.321337
1423325_at	Pnn	pinin	0.484236	6.13357	2.30623	0.0801774	0.989679	1.1851
1458869_at	2900076A13Rik	RIKEN cDNA 2900076A13 gene	-0.437997	5.37495	-2.30546	0.0802463	0.989679	0.0924465
1448460_at	Acvr1	activin A receptor, type 1	1.4271	5.98743	2.30463	0.0803209	0.989679	0.409538
1439501_at	Micu1	mitochondrial calcium uptake 1	-0.466547	6.41834	-2.30439	0.0803423	0.989679	0.279614
1447694_x_at	Neo1	neogenin	0.468572	6.15824	2.30395	0.0803821	0.989679	0.339703
1433857_at	Fat1	FAT atypical cadherin 1	1.72509	7.83683	2.30386	0.0803908	0.989679	0.166191
1434027_at	Rcan3	regulator of calcineurin 3	0.983227	4.18774	2.30371	0.0804037	0.989679	0.0937216
1437268_at	Lancl3	LanC lantibiotic synthetase component C-like 3 (bacterial)	0.678732	3.49978	2.30346	0.0804267	0.989679	0.374719
1420339_at	Memo1	mediator of cell motility 1	0.937763	3.95682	2.30276	0.0804893	0.989679	0.112019
1417730_at	Ext1	exostosin glycosyltransferase 1	1.00405	5.69531	2.30135	0.080617	0.989679	0.0346981
1433781_a_at	Cldn12	claudin 12	0.803218	6.4091	2.30115	0.0806354	0.989679	0.145789
1443288_at	Traf6	TNF receptor-associated factor 6	0.40102	4.31611	2.30035	0.0807078	0.989679	2.19294
1425601_a_at	Rtkn	rhotekin	0.865873	5.694	2.29996	0.0807429	0.989679	1.17537
1441823_at	Zmiz1	zinc finger, MIZ-type containing 1	-0.447044	8.13429	-2.29947	0.0807873	0.989679	0.653822
1423392_at	Clic4	chloride intracellular channel 4 (mitochondrial)	1.12465	8.79648	2.29793	0.0809274	0.989679	0.171829
1443475_at	NA	NA	0.664194	4.60051	2.29787	0.0809329	0.989679	0.0971517
1442233_at	NA	NA	-0.430143	8.28937	-2.2977	0.0809483	0.989679	0.0411235
1439753_x_at	Six4	sine oculis-related homeobox 4	1.23916	3.24696	2.29755	0.0809617	0.989679	0.188775
1460740_at	Cltb	clathrin, light polypeptide (Lcb)	0.987105	6.14043	2.29664	0.0810448	0.989679	0.0397815
1455048_at	Igsf3	immunoglobulin superfamily, member 3	1.13177	5.35569	2.29608	0.081095	0.989679	0.114667
1417797_a_at	Kdf1	keratinocyte differentiation factor 1	1.99507	4.56461	2.29604	0.0810987	0.989679	0.186459
1454144_a_at	Ccnc	cyclin C	-0.408921	4.32046	-2.29554	0.0811449	0.989679	0.128777
1422264_s_at	Klf9	Kruppel-like factor 9	0.688144	5.47672	2.29273	0.0814007	0.989679	0.403191
1460550_at	Mtmr11	myotubularin related protein 11	0.472445	3.93317	2.29246	0.081426	0.989679	0.185431
1418309_at	Tnfrsf11b	tumor necrosis factor receptor superfamily, member 11b (osteoprotegerin)	0.749103	5.16458	2.2923	0.0814405	0.989679	0.0669526
1439109_at	Ccdc68	coiled-coil domain containing 68	1.07417	3.62979	2.29176	0.0814901	0.989679	0.557005
1422837_at	Scel	sciellin	-0.901954	6.31487	-2.29148	0.0815154	0.989679	0.543177
1419382_a_at	Dhrs4	dehydrogenase/reductase (SDR family) member 4	0.836891	5.39751	2.2914	0.0815227	0.989679	0.467463
1456161_at	0610040B10Rik	RIKEN cDNA 0610040B10 gene	-0.422064	4.38089	-2.29122	0.0815392	0.989679	0.726278
1430999_a_at	Scoc	short coiled-coil protein	0.424134	4.84928	2.29088	0.0815701	0.989679	1.25893
1425380_at	Rasgrp4	RAS guanyl releasing protein 4	-0.588513	6.44949	-2.29058	0.0815984	0.989679	0.352038
1437481_at	Trmt61b	tRNA methyltransferase 61B	0.652987	4.83418	2.29007	0.0816444	0.989679	0.697775
1441863_x_at	Krt13	keratin 13	-1.7573	4.43823	-2.29003	0.0816488	0.989679	0.0726849
1418711_at	Pdgfa	platelet derived growth factor, alpha	0.99352	6.42066	2.28928	0.0817171	0.989679	0.379762
1448230_at	Usp10	ubiquitin specific peptidase 10	0.931003	6.57586	2.28907	0.0817363	0.989679	0.690788
1424903_at	Kdm5d	lysine (K)-specific demethylase 5D	-0.531371	5.92916	-2.28806	0.0818295	0.989679	0.174128
1443526_at	NA	NA	-0.579899	6.53655	-2.288	0.0818353	0.989679	0.0828276
1428369_s_at	Arhgap21	Rho GTPase activating protein 21	1.13033	6.61262	2.2873	0.081899	0.989679	0.782076
1422510_at	Ctdspl	CTD (carboxy-terminal domain, RNA polymerase II, polypeptide A) small phosphatase-like	0.661606	4.73924	2.28726	0.0819029	0.989679	0.970552
1452342_at	Apbb2	amyloid beta (A4) precursor protein-binding, family B, member 2	0.609601	4.9105	2.2863	0.081991	0.989679	0.246535
1430778_a_at	Nubp1	nucleotide binding protein 1	0.392334	5.27358	2.28436	0.0821706	0.989679	0.0749883
1452107_s_at	Npnt	nephronectin	0.879814	3.03866	2.28375	0.0822267	0.989679	0.217914
1459326_at	D9Ertd256e	DNA segment, Chr 9, ERATO Doi 256, expressed	-0.470275	4.26444	-2.28332	0.0822668	0.989679	0.181181
1418983_at	Patj	PATJ, crumbs cell polarity complex component	1.196	3.64786	2.282	0.0823887	0.989679	0.173602
1417928_at	Pdlim4	PDZ and LIM domain 4	0.672544	5.99043	2.28141	0.0824432	0.989679	0.381376
1457214_at	NA	NA	-0.460112	6.95548	-2.27985	0.0825886	0.989679	0.404457
1455619_at	BC062258	cDNA sequence BC062258	-0.70529	5.16582	-2.27971	0.0826015	0.989679	0.127004
1433992_at	Shroom2	shroom family member 2	0.905193	5.04673	2.27934	0.0826362	0.989679	0.0796991
1417632_at	Atp6v0a1	ATPase, H+ transporting, lysosomal V0 subunit A1	-0.424203	6.81764	-2.27885	0.0826816	0.989679	0.429993
1450070_s_at	Pak1	p21 (RAC1) activated kinase 1	0.820489	6.22405	2.27863	0.082702	0.989679	0.184527
1422706_at	Pmepa1	prostate transmembrane protein, androgen induced 1	1.3356	7.64539	2.27798	0.0827624	0.989679	0.449584
1439630_x_at	Sbsn	suprabasin	0.49104	7.70502	2.27745	0.082812	0.989679	0.155167
1438016_at	Dkc1	dyskeratosis congenita 1, dyskerin	0.990476	5.73927	2.2771	0.0828445	0.989679	0.76882
1427911_at	Tmem173	transmembrane protein 173	0.587015	6.11908	2.27697	0.0828565	0.989679	1.84078
1437279_x_at	Sdc1	syndecan 1	0.99518	7.80741	2.27639	0.0829109	0.989679	0.105229
1430718_s_at	Dnajc24	DnaJ heat shock protein family (Hsp40) member C24	-0.391417	4.95967	-2.27627	0.0829223	0.989679	0.116937
1458618_at	NA	NA	-0.415689	4.94362	-2.27591	0.0829552	0.989679	0.0634661
1443783_x_at	H2-Aa	histocompatibility 2, class II antigen A, alpha	0.689575	4.15721	2.27573	0.0829721	0.989679	0.0868223
1458719_at	NA	NA	1.65585	4.59766	2.27571	0.0829746	0.989679	0.282049
1455336_at	Thap2	THAP domain containing, apoptosis associated protein 2	0.519151	4.64299	2.27447	0.0830904	0.989679	0.0922256
1417293_at	Hs6st1	heparan sulfate 6-O-sulfotransferase 1	1.09127	5.89603	2.27378	0.0831547	0.989679	0.11738
1419518_at	Tuba8	tubulin, alpha 8	0.41576	6.32297	2.27342	0.0831881	0.989679	0.161768
1423933_a_at	Plet1	placenta expressed transcript 1	1.07571	11.1687	2.27308	0.0832205	0.989679	0.194585
1454925_x_at	Mdh1	malate dehydrogenase 1, NAD (soluble)	0.939234	8.54774	2.27284	0.0832429	0.989679	0.576859
1429089_s_at	2900026A02Rik	RIKEN cDNA 2900026A02 gene	1.09862	5.26999	2.27213	0.0833098	0.989679	0.32125
1458150_at	Ambra1	autophagy/beclin 1 regulator 1	-0.40048	4.55526	-2.27152	0.0833668	0.989679	0.324515
1441733_s_at	Nup153	nucleoporin 153	0.427856	5.31337	2.27149	0.0833697	0.989679	1.54324
1417623_at	Slc12a2	solute carrier family 12, member 2	1.65064	6.86255	2.27132	0.0833856	0.989679	0.263292
1439687_at	Rab14	RAB14, member RAS oncogene family	-0.389888	6.80014	-2.27109	0.0834067	0.989679	1.64998
1452036_a_at	Tmpo	thymopoietin	0.580635	8.05799	2.27025	0.0834864	0.989679	0.386753
1416679_at	Abcd3	ATP-binding cassette, sub-family D (ALD), member 3	1.39824	6.69281	2.26921	0.0835843	0.989679	0.157205
1422597_at	Mmp15	matrix metallopeptidase 15	0.734401	5.21594	2.26834	0.0836663	0.989679	0.254344
1441117_at	NA	NA	-0.423284	6.27177	-2.26807	0.0836909	0.989679	0.237383
1434261_at	Sipa1l2	signal-induced proliferation-associated 1 like 2	-0.438609	7.70816	-2.26695	0.0837969	0.989679	0.294871
1442704_at	NA	NA	-0.474752	4.41467	-2.26639	0.0838499	0.989679	0.133074
1434112_at	Adgrl2	adhesion G protein-coupled receptor L2	0.912839	6.64259	2.26608	0.0838795	0.989679	0.0614471
1456609_at	Camk2n1	calcium/calmodulin-dependent protein kinase II inhibitor 1	0.943376	5.11254	2.26545	0.0839388	0.989679	0.341669
1424011_at	Aqp9	aquaporin 9	-0.636396	7.96797	-2.26444	0.0840341	0.989679	0.292213
1421522_at	B4galnt2	beta-1,4-N-acetyl-galactosaminyl transferase 2	0.834225	4.91853	2.26305	0.0841668	0.989679	0.25662
1417538_at	Slc35a1	solute carrier family 35 (CMP-sialic acid transporter), member 1	0.455352	4.82122	2.26176	0.084289	0.989679	0.547955
1422995_at	Bmf	BCL2 modifying factor	-0.53682	5.35144	-2.26143	0.0843203	0.989679	0.322562
1437598_at	Zbtb20	zinc finger and BTB domain containing 20	1.26642	5.29584	2.26129	0.0843332	0.989679	0.541024
1448673_at	Nectin3	nectin cell adhesion molecule 3	0.700513	3.6163	2.26067	0.0843928	0.989679	0.0719309
1422004_at	Pate6	prostate and testis expressed 6	0.540574	4.07229	2.26031	0.0844272	0.989679	0.103926
1427011_a_at	Lancl1	LanC (bacterial lantibiotic synthetase component C)-like 1	0.395203	6.16354	2.2599	0.0844655	0.989679	0.132741
1441164_at	NA	NA	-0.388908	5.41343	-2.25966	0.0844885	0.989679	0.106151
1457908_at	NA	NA	-0.400345	5.25463	-2.25896	0.0845551	0.989679	0.0817255
1416236_a_at	Mpzl2	myelin protein zero-like 2	1.19755	6.34922	2.25755	0.0846899	0.989679	0.0596406
1441068_at	A130001G05Rik	RIKEN cDNA A130001G05 gene	-0.411101	6.79248	-2.25649	0.0847919	0.989679	0.112946
1422444_at	Itga6	integrin alpha 6	1.1912	6.12718	2.25618	0.0848216	0.989679	2.18239
1428535_at	Jcad	junctional cadherin 5 associated	1.09533	3.90553	2.25529	0.0849065	0.989679	0.221913
1445008_at	NA	NA	-0.422596	5.86985	-2.25523	0.0849122	0.989679	0.239779
1418569_at	Fblim1	filamin binding LIM protein 1	0.873856	5.29783	2.25517	0.0849176	0.989679	0.110732
1419156_at	Sox4	SRY (sex determining region Y)-box 4	1.49526	5.30759	2.25495	0.0849395	0.989679	0.23253
1444527_at	NA	NA	-0.438374	4.11034	-2.25412	0.0850188	0.989679	0.31511
1455172_at	AU020094	expressed sequence AU020094	0.528419	3.54608	2.25392	0.0850374	0.989679	0.187628
1422452_at	Bag3	BCL2-associated athanogene 3	0.959873	7.47033	2.25272	0.0851533	0.989679	0.460842
1437956_at	Pik3r6	phosphoinositide-3-kinase regulatory subunit 5	-0.79685	6.37869	-2.25267	0.0851582	0.989679	0.87836
1417497_at	Cp	ceruloplasmin	0.570557	4.02558	2.25259	0.0851653	0.989679	0.148815
1457281_at	Dnajc21	DnaJ heat shock protein family (Hsp40) member C21	0.784622	6.50364	2.25215	0.0852083	0.989679	0.275477
1452324_at	Pvt1	Pvt1 oncogene	0.396573	3.87533	2.25194	0.0852279	0.989679	0.0789421
1421670_a_at	Irak4	interleukin-1 receptor-associated kinase 4	-0.489316	5.98131	-2.25178	0.0852436	0.989679	0.0562572
1418496_at	Foxa1	forkhead box A1	1.13247	7.81244	2.25092	0.0853264	0.989679	0.537382
1443366_at	Napg	N-ethylmaleimide sensitive fusion protein attachment protein gamma	-0.410183	5.61765	-2.2502	0.0853962	0.989679	0.526318
1433581_at	Dipk2a	divergent protein kinase domain 2A	0.413601	5.8095	2.24994	0.0854212	0.989679	0.209436
1449579_at	Sh3yl1	Sh3 domain YSC-like 1	0.683985	6.4715	2.24988	0.0854265	0.989679	0.211825
1427938_at	Mycbp	MYC binding protein	0.51964	5.83506	2.24963	0.085451	0.989679	0.143067
1434372_at	AW112010	expressed sequence AW112010	1.2781	7.9762	2.24924	0.0854881	0.989679	0.365764
1418779_at	Rce1	Ras converting CAAX endopeptidase 1	0.611034	6.86033	2.24901	0.0855106	0.989679	0.42162
1428626_at	Lysmd2	LysM, putative peptidoglycan-binding, domain containing 2	0.777231	4.55306	2.24885	0.0855263	0.989679	2.59099
1448823_at	Cxcl12	chemokine (C-X-C motif) ligand 12	-0.401506	4.88913	-2.24831	0.0855779	0.989679	0.123643
1416267_at	Scoc	short coiled-coil protein	0.486511	3.90546	2.24829	0.0855799	0.989679	0.38289
1424486_a_at	Txnrd1	thioredoxin reductase 1	0.50222	10.1678	2.24812	0.0855972	0.989679	0.127375
1427997_at	Ndufaf4	NADH:ubiquinone oxidoreductase complex assembly factor 4	0.621662	5.35344	2.24799	0.0856096	0.989679	0.184225
1447503_at	Nmrk1	nicotinamide riboside kinase 1	-0.440103	3.66897	-2.24795	0.0856128	0.989679	0.112737
1447364_x_at	Myo1b	myosin IB	0.915041	3.66304	2.24784	0.0856241	0.989679	0.371076
1426481_at	Klhl22	kelch-like 22	0.610007	5.67433	2.24751	0.0856553	0.989679	0.232207
1440020_at	NA	NA	-0.625443	8.31048	-2.24565	0.0858364	0.989679	0.167344
1434111_at	Adgrl2	adhesion G protein-coupled receptor L2	0.844938	6.75451	2.24519	0.0858806	0.989679	0.0828601
1435463_s_at	Myo1d	myosin ID	0.700823	7.67478	2.24507	0.0858922	0.989679	1.09637
1421378_s_at	Abcc1	ATP-binding cassette, sub-family C (CFTR/MRP), member 1	0.443235	9.75503	2.24472	0.0859263	0.989679	0.49542
1438325_at	Mecom	MDS1 and EVI1 complex locus	0.601379	5.17169	2.24467	0.0859307	0.989679	0.667578
1422005_at	Eif2ak2	eukaryotic translation initiation factor 2-alpha kinase 2	0.518225	6.28471	2.24393	0.0860028	0.989679	0.288687
1427429_at	Csf2	colony stimulating factor 2 (granulocyte-macrophage)	0.619525	5.17008	2.2439	0.0860064	0.989679	0.373563
1423271_at	Gjb2	gap junction protein, beta 2	0.385777	6.28792	2.24301	0.0860921	0.989679	0.0636863
1455160_at	NA	NA	1.26217	3.4304	2.24288	0.0861054	0.989679	0.383223
1452679_at	Tubb2b	tubulin, beta 2B class IIB	1.84114	5.04787	2.2428	0.0861129	0.989679	0.684804
1433962_at	Trmt61a	tRNA methyltransferase 61A	0.72729	5.66405	2.2427	0.0861223	0.989679	0.0522256
1437325_x_at	Aldh18a1	aldehyde dehydrogenase 18 family, member A1	1.39384	4.32102	2.2427	0.0861226	0.989679	0.0674402
1455396_at	Atp8b1	ATPase, class I, type 8B, member 1	1.29882	4.98915	2.24249	0.0861427	0.989679	0.141141
1435346_at	Ccdc82	coiled-coil domain containing 82	-0.421827	7.70623	-2.24079	0.0863087	0.989679	0.950584
1439123_at	NA	NA	-0.468959	5.73237	-2.24059	0.0863287	0.989679	1.18277
1445867_at	AL023008	expressed sequence AL023008	-0.443316	4.89575	-2.24032	0.0863543	0.989679	0.306738
1422401_at	Sprr3	small proline-rich protein 3	-1.64948	5.98386	-2.23959	0.0864266	0.989679	0.448014
1434293_at	Hectd3	HECT domain E3 ubiquitin protein ligase 3	-0.384583	4.42865	-2.2395	0.0864347	0.989679	0.706421
1433633_at	Irf2bp2	interferon regulatory factor 2 binding protein 2	-0.449769	8.23249	-2.2394	0.0864446	0.989679	0.508125
1435294_at	NA	NA	-0.391105	4.24725	-2.23903	0.0864812	0.989679	0.514526
1422179_at	Gjb4	gap junction protein, beta 4	1.01499	5.42474	2.23901	0.0864827	0.989679	0.962184
1451345_at	Mtap	methylthioadenosine phosphorylase	1.64409	5.6868	2.23774	0.0866071	0.989679	0.196306
1423603_at	Zfpm1	zinc finger protein, multitype 1	-0.421851	4.979	-2.23708	0.0866718	0.989679	0.128147
1427234_at	Vangl1	VANGL planar cell polarity 1	0.472218	7.2177	2.23621	0.0867577	0.989679	0.525854
1438015_at	Dkc1	dyskeratosis congenita 1, dyskerin	0.882823	5.61694	2.23596	0.0867819	0.989679	0.116364
1458051_at	A230048O21Rik	RIKEN cDNA A230048O21 gene	-0.402549	4.5912	-2.23542	0.0868351	0.989679	0.141779
1435514_at	Lztfl1	leucine zipper transcription factor-like 1	0.69666	4.7229	2.23484	0.0868914	0.989679	0.451049
1435639_at	2610528A11Rik	RIKEN cDNA 2610528A11 gene	-1.00171	5.68239	-2.23482	0.0868935	0.989679	0.235455
1438496_a_at	Ints6l	integrator complex subunit 6 like	-0.424194	3.92765	-2.23481	0.0868946	0.989679	0.291606
1445490_at	C77805	expressed sequence C77805	-0.460057	4.42194	-2.23479	0.0868965	0.989679	0.811871
1424358_at	Ube2e2	ubiquitin-conjugating enzyme E2E 2	0.823315	4.90807	2.234	0.0869748	0.989679	0.194259
1425298_a_at	Naip1	NLR family, apoptosis inhibitory protein 1	-0.409875	4.59801	-2.23379	0.0869948	0.989679	0.425338
1434341_x_at	Uqcr10	ubiquinol-cytochrome c reductase, complex III subunit X	0.414208	6.90349	2.23362	0.0870118	0.989679	0.213092
1423644_at	Aco1	aconitase 1	0.653871	5.08855	2.23352	0.0870216	0.989679	0.247259
1417884_at	Slc16a6	solute carrier family 16 (monocarboxylic acid transporters), member 6	-0.523908	9.5012	-2.23345	0.0870291	0.989679	0.502548
1416766_at	2020-03-02	mitochondrial amidoxime reducing component 2	0.765726	7.33661	2.2333	0.0870435	0.989679	0.108531
1449799_s_at	Pkp2	plakophilin 2	1.98289	5.6031	2.23248	0.0871246	0.989679	0.823459
1419235_s_at	Helb	helicase (DNA) B	-0.51634	6.33439	-2.23225	0.0871474	0.989679	0.160557
1417622_at	Slc12a2	solute carrier family 12, member 2	1.60781	8.36276	2.23215	0.0871572	0.989679	2.11933
1415698_at	Golm1	golgi membrane protein 1	-0.659226	8.29804	-2.23198	0.0871739	0.989679	0.557711
1436312_at	Ikzf1	IKAROS family zinc finger 1	-0.491072	8.47375	-2.23107	0.0872635	0.989679	0.464686
1421221_at	Bco2	beta-carotene oxygenase 2	-0.386804	4.31851	-2.23091	0.0872798	0.989679	0.71361
1421362_a_at	Frk	fyn-related kinase	1.1216	4.19291	2.23071	0.0872993	0.989679	0.132313
1441516_a_at	C130050O18Rik	RIKEN cDNA C130050O18 gene	-0.529056	7.25259	-2.23057	0.087313	0.989679	1.74203
1459843_s_at	Smad1	SMAD family member 1	1.33773	5.99238	2.23023	0.0873469	0.989679	0.0639145
1450999_a_at	1700029H14Rik	RIKEN cDNA 1700029H14 gene	-0.401336	4.13073	-2.22936	0.087433	0.989679	0.0591191
1445928_at	2020-03-06	membrane-associated ring finger (C3HC4) 6	-0.394837	5.66761	-2.22909	0.0874592	0.989679	0.266198
1453282_at	Cxadr	coxsackie virus and adenovirus receptor	1.36309	6.6906	2.22889	0.0874789	0.989679	0.380847
1418712_at	Cdc42ep5	CDC42 effector protein (Rho GTPase binding) 5	0.512512	6.84766	2.22887	0.0874808	0.989679	0.0992128
1449199_at	Muc1	mucin 1, transmembrane	0.579758	6.10434	2.22836	0.0875318	0.989679	0.179215
1437752_at	Lin28a	lin-28 homolog A (C. elegans)	-1.08438	5.22066	-2.22732	0.0876352	0.989679	0.125287
1442434_at	Prag1	PEAK1 related kinase activating pseudokinase 1	1.21379	6.75462	2.22726	0.0876413	0.989679	0.177447
1427671_a_at	Fmn1	formin 1	0.556042	4.4363	2.22667	0.0876994	0.989679	0.0207548
1419228_at	Elac1	elaC ribonuclease Z 1	-0.621433	5.7189	-2.22639	0.0877269	0.989679	0.141729
1416666_at	Serpine2	serine (or cysteine) peptidase inhibitor, clade E, member 2	1.18089	6.58949	2.22627	0.0877396	0.989679	0.692947
1452196_a_at	Nckap1	NCK-associated protein 1	1.34303	6.98389	2.22476	0.0878895	0.989679	0.168917
1427196_at	Wnk4	WNK lysine deficient protein kinase 4	0.562442	3.96701	2.22474	0.0878918	0.989679	0.189699
1424507_at	Rin1	Ras and Rab interactor 1	0.988713	3.93508	2.22384	0.087981	0.989679	0.223856
1426239_s_at	Arrb2	arrestin, beta 2	-0.696426	9.40216	-2.22351	0.0880144	0.989679	1.13487
1432344_a_at	Aplp2	amyloid beta (A4) precursor-like protein 2	0.584037	7.19556	2.22339	0.0880257	0.989679	0.127085
1449367_at	Trex2	three prime repair exonuclease 2	-0.452987	5.72754	-2.22337	0.0880279	0.989679	0.110975
1433891_at	Lgr4	leucine-rich repeat-containing G protein-coupled receptor 4	0.650824	6.63376	2.22312	0.0880528	0.989679	0.397821
1417125_at	Ahcy	S-adenosylhomocysteine hydrolase	0.777536	6.64153	2.22068	0.0882965	0.989679	0.176061
1418412_at	Tpd52l1	tumor protein D52-like 1	1.10365	4.68438	2.22065	0.0882999	0.989679	0.100261
1436019_a_at	Trappc1	trafficking protein particle complex 1	-0.525016	7.52554	-2.22055	0.0883095	0.989679	0.15643
1422550_a_at	Map6	microtubule-associated protein 6	-0.471909	4.87489	-2.21945	0.0884197	0.989679	0.268783
1452251_at	Nbea	neurobeachin	1.71978	4.16845	2.21895	0.0884697	0.989679	0.0295576
1419660_at	Yae1d1	Yae1 domain containing 1	0.879205	5.08811	2.21882	0.0884829	0.989679	0.119395
1423495_at	Decr2	2-4-dienoyl-Coenzyme A reductase 2, peroxisomal	0.622333	4.18654	2.21879	0.088486	0.989679	0.0735991
1451134_a_at	Tm2d2	TM2 domain containing 2	-0.54729	8.51425	-2.21802	0.0885632	0.989679	0.78594
1459524_at	Mcc	mutated in colorectal cancers	0.395572	4.98841	2.21732	0.088634	0.989679	0.168731
1438095_x_at	Noc4l	NOC4 like	0.383352	5.11466	2.21718	0.088648	0.989679	0.633301
1442015_at	2500002B13Rik	RIKEN cDNA 2500002B13 gene	-0.615455	4.33762	-2.21658	0.0887082	0.989679	1.6828
1452410_a_at	Fes	feline sarcoma oncogene	-0.65712	8.9931	-2.21638	0.0887284	0.989679	0.142662
1456891_at	Dennd2c	DENN/MADD domain containing 2C	0.967686	5.63344	2.21616	0.088751	0.989679	0.0815415
1444097_at	Metrnl	meteorin, glial cell differentiation regulator-like	-0.525059	6.98981	-2.21573	0.0887938	0.989679	0.419634
1434399_at	Galnt6	polypeptide N-acetylgalactosaminyltransferase 6	-0.621113	8.44199	-2.215	0.0888672	0.989679	0.138594
1425810_a_at	Csrp1	cysteine and glycine-rich protein 1	1.8268	7.55542	2.21429	0.0889394	0.989679	0.115043
1452226_at	Rcc2	regulator of chromosome condensation 2	0.491537	6.60055	2.21428	0.0889403	0.989679	0.146643
1422857_at	Trip4	thyroid hormone receptor interactor 4	-0.524496	6.88819	-2.21368	0.0890008	0.989679	1.36141
1452127_a_at	Ptpn13	protein tyrosine phosphatase, non-receptor type 13	1.42233	6.12584	2.21359	0.08901	0.989679	0.0846317
1452126_at	Zfp160	zinc finger protein 160	-0.390922	6.57852	-2.21248	0.0891223	0.989679	0.275063
1448265_x_at	Mpzl2	myelin protein zero-like 2	1.18025	6.63699	2.21233	0.0891374	0.989679	0.130798
1429239_a_at	Stard4	StAR-related lipid transfer (START) domain containing 4	0.512012	5.608	2.21145	0.0892265	0.989679	0.984617
1419814_s_at	S100a1	S100 calcium binding protein A1	1.09945	7.33948	2.21133	0.0892381	0.989679	1.94303
1443907_at	Lnpep	leucyl/cystinyl aminopeptidase	-0.597272	4.20765	-2.21122	0.0892497	0.989679	0.166528
1457995_at	NA	NA	-0.389704	6.44439	-2.21102	0.08927	0.989679	0.0565563
1421977_at	Mmp19	matrix metallopeptidase 19	0.645043	6.11712	2.21001	0.089372	0.989679	0.102751
1431694_a_at	Ctnnbip1	catenin beta interacting protein 1	-0.505941	6.71246	-2.21	0.0893731	0.989679	1.27495
1433615_at	Tmem117	transmembrane protein 117	0.43827	3.9176	2.20849	0.0895263	0.989679	1.04138
1428543_at	Ppat	phosphoribosyl pyrophosphate amidotransferase	0.861446	3.87234	2.20814	0.0895618	0.989679	1.03175
1430163_at	Rab43	RAB43, member RAS oncogene family	-0.428322	5.20188	-2.20781	0.0895952	0.989679	2.53817
1459343_at	Heatr6	HEAT repeat containing 6	-0.394536	4.45314	-2.20749	0.0896286	0.989679	0.122516
1436781_at	Man2b1	mannosidase 2, alpha B1	-0.571342	7.6054	-2.2074	0.0896376	0.989679	0.202301
1458541_at	Dctn4	dynactin 4	-0.471157	6.37363	-2.20707	0.0896708	0.989679	0.185313
1419479_at	Sectm1b	secreted and transmembrane 1B	0.42548	4.26046	2.20678	0.0897007	0.989679	0.436199
1418890_a_at	Rab3d	RAB3D, member RAS oncogene family	-0.403042	5.64101	-2.20568	0.0898131	0.989679	0.548236
1455570_x_at	Cnn3	calponin 3, acidic	1.91255	6.78524	2.20545	0.0898357	0.989679	1.45187
1437282_at	NA	NA	-0.458897	7.1419	-2.20505	0.0898774	0.989679	0.105916
1423679_at	Tmem246	transmembrane protein 246	0.419331	3.72719	2.20461	0.0899224	0.989679	2.12594
1449175_at	Gpr65	G-protein coupled receptor 65	-0.483421	5.52154	-2.20437	0.0899459	0.989679	1.61104
1435132_at	Disp1	dispatched RND transporter family member 1	-0.515772	4.99859	-2.20403	0.0899811	0.989679	0.145701
1434384_at	Nrip1	nuclear receptor interacting protein 1	1.31844	6.0028	2.20235	0.0901531	0.989679	0.261128
1431182_at	Hspa8	heat shock protein 8	-0.40961	7.808	-2.20157	0.0902325	0.989679	0.209226
1417133_at	Pmp22	peripheral myelin protein 22	0.756181	6.05401	2.20011	0.0903824	0.989679	0.0412721
1446504_at	NA	NA	-0.378292	4.10674	-2.1997	0.0904254	0.989679	0.460675
1425191_at	Ocel1	occludin/ELL domain containing 1	-0.515227	6.18217	-2.19924	0.0904718	0.989679	0.10818
1440198_at	NA	NA	-0.380822	4.09398	-2.19915	0.0904819	0.989679	0.0683686
1416262_at	Tmem19	transmembrane protein 19	-0.45509	7.19628	-2.1989	0.0905069	0.989679	0.211126
1460632_at	Rdh10	retinol dehydrogenase 10 (all-trans)	1.16342	7.01911	2.19843	0.0905554	0.989679	0.19174
1429662_at	Spata1	spermatogenesis associated 1	-0.578278	5.98489	-2.19795	0.0906053	0.989679	0.0729452
1434339_at	Fnbp1l	formin binding protein 1-like	0.911209	8.22026	2.19776	0.0906243	0.989679	0.635802
1417164_at	Dusp10	dual specificity phosphatase 10	1.20949	7.21441	2.19749	0.0906527	0.989679	0.0649731
1451041_at	Rock2	Rho-associated coiled-coil containing protein kinase 2	0.588588	6.57081	2.19648	0.0907572	0.989679	0.188734
[truncated: 29,417 more rows]

## Sheet: Table S7
Supplementary Table S7. GO term over-representation enrichment result of downregulated gene in Dactolisib treated MDSCs based on microarry data
[truncated: 90 more rows]

[truncated: 2 more sheets: Table S8, Table S9]
